# Supplementary material for: Whole transcriptome analysis reveals correlation of long noncoding RNA ZEB1-AS1 with invasive profile in melanoma
Source: Sci Rep. 2019 Aug 5;9:11350. doi: 10.1038/s41598-019-47363-6 (PMC6683136; doi:10.1038/s41598-019-47363-6)
Supplement: Supplementary file 2 — Supplementary File S1 [file 41598_2019_47363_MOESM2_ESM.xlsx]

## Sheet: GENE_SET
Positive correlation of ZEB1-AS1 and other genes
gene	r	p	gene_id	gene_type
ZEB1	0.541147431230876	4.15075254319452e-37	ENSG00000148516	protein_coding
NSUN6	0.539252571001996	8.19228046911221e-37	ENSG00000241058	protein_coding
ZNF248	0.532956363139415	7.60696860489359e-36	ENSG00000198105	protein_coding
MIR4453	0.522663824434473	2.63134986346743e-34	ENSG00000283792	miRNA
RP11-573G6.4	0.506378248170902	5.62727952800279e-32	ENSG00000279631	TEC
Y_RNA	0.504173854908786	1.13804643803042e-31	NA	NA
RP1-39G22.7	0.48644067955063	2.73754812328614e-29	ENSG00000259943	antisense
RP11-355O1.11	0.485430058333451	3.70612760366061e-29	ENSG00000261094	sense_overlapping
TTC14	0.482512282007335	8.83682805981964e-29	ENSG00000163728	protein_coding
ZBTB26	0.481266938645243	1.2772154010781e-28	ENSG00000171448	protein_coding
ANKAR	0.480056186274937	1.82457109692745e-28	ENSG00000151687	protein_coding
LYRM1	0.474484848250461	9.24737841807313e-28	ENSG00000102897	protein_coding
CTB-31O20.2	0.473866375385175	1.10527437171999e-27	ENSG00000261526	lincRNA
TPTE2P5	0.473232091096221	1.32659367813936e-27	NA	NA
ZNF33A	0.472819590698978	1.4934825386203e-27	ENSG00000189180	protein_coding
ZFP14	0.472152224262974	1.80846748830115e-27	ENSG00000142065	protein_coding
ZNF518A	0.466367161823166	9.33571865024075e-27	ENSG00000177853	protein_coding
RP11-495P10.10	0.46598694877588	1.0387798762618e-26	ENSG00000225871	processed_pseudogene
EIF3J-AS1	0.462449332361495	2.78767890249807e-26	NA	NA
RP5-1068E13.7	0.460215944176147	5.16821246643648e-26	ENSG00000273148	lincRNA
CEP44	0.460202922212278	5.18677897852769e-26	ENSG00000164118	protein_coding
RP11-573G6.6	0.459717120244601	5.92857385601662e-26	ENSG00000261671	lincRNA
RP11-764K9.1	0.456556353598144	1.40731928855031e-25	ENSG00000225411	lincRNA
RFXAP	0.455590524071604	1.82951858819504e-25	ENSG00000133111	protein_coding
TCTE3	0.455261285167021	2.00030388381666e-25	ENSG00000184786	protein_coding
THUMPD1	0.453467529188031	3.24731637383427e-25	ENSG00000066654	protein_coding
PIBF1	0.452705532804766	3.98601680515287e-25	ENSG00000083535	protein_coding
CTD-2623N2.3	0.452671266704694	4.02287690357153e-25	ENSG00000267370	unprocessed_pseudogene
ZNF169	0.452313624737614	4.42826564754214e-25	ENSG00000175787	protein_coding
RP11-1023L17.1	0.451771296466217	5.12116709074433e-25	ENSG00000215158	transcribed_unprocessed_pseudogene
LL0XNC01-7P3.1	0.451628230735394	5.3211454155874e-25	ENSG00000270012	lincRNA
AHSA2	0.451489309103424	5.5227056128506e-25	NA	NA
EPC1	0.451236477901491	5.90907192898573e-25	ENSG00000120616	protein_coding
TRIM52	0.450942528960407	6.39192718268537e-25	ENSG00000183718	protein_coding
AL356053.1	0.450078361900436	8.04870475616783e-25	NA	NA
SMC2-AS1	0.450058109869533	8.09223169024333e-25	NA	NA
SNHG10	0.449309368084373	9.87543846917741e-25	ENSG00000247092	antisense
CLK4	0.449248813734643	1.00355629786378e-24	ENSG00000113240	protein_coding
RP11-423P10.2	0.447670304881246	1.52454683654099e-24	ENSG00000272054	sense_intronic
ZNF546	0.446102345416287	2.30456953268957e-24	ENSG00000187187	protein_coding
ZNF493	0.445553471524168	2.66187323326411e-24	ENSG00000196268	protein_coding
CAPN10-AS1	0.445377705118252	2.78746238105766e-24	NA	NA
ZNF25	0.444587881196203	3.42795117256206e-24	ENSG00000175395	protein_coding
SCARNA13	0.444586580211342	3.42911770673265e-24	ENSG00000252481	scaRNA
CTD-2371O3.3	0.44409250707892	3.90169315390648e-24	ENSG00000268403	antisense
ZNF785	0.4436066096656	4.42900929901503e-24	ENSG00000197162	protein_coding
RP11-37C7.3	0.443355864445113	4.72804999794509e-24	ENSG00000261136	antisense
ZRANB2	0.442561132578985	5.81382501328103e-24	ENSG00000132485	protein_coding
ZNF32-AS2	0.441990291951149	6.74222755368622e-24	NA	NA
TRMT13	0.441936469474928	6.83696961841522e-24	ENSG00000122435	protein_coding
EBAG9P1	0.441787993499497	7.10519467526445e-24	NA	NA
RP11-677M14.7	0.441686369528578	7.29474225096961e-24	ENSG00000245498	antisense
SENP7	0.439953853257847	1.14116471180412e-23	ENSG00000138468	protein_coding
CTAGE7P	0.439876792497911	1.16403603703199e-23	NA	NA
SCAI	0.438973804708409	1.46820986512814e-23	ENSG00000173611	protein_coding
CARF	0.43897351168656	1.46832030899004e-23	ENSG00000138380	protein_coding
CYCSP34	0.438957950762689	1.47419722593077e-23	ENSG00000176268	processed_pseudogene
RP11-93H24.3	0.438953353975025	1.47593773964538e-23	ENSG00000273723	lincRNA
TIGD1	0.438600103955266	1.61593857960963e-23	ENSG00000221944	protein_coding
CTC-559E9.6	0.438091036934264	1.84102930473966e-23	ENSG00000267419	transcribed_unprocessed_pseudogene
RSPRY1	0.437616877633108	2.07838946894982e-23	ENSG00000159579	protein_coding
BBIP1	0.437577483312582	2.09941765678603e-23	ENSG00000214413	protein_coding
ZNF280D	0.437425958867211	2.18227478332425e-23	ENSG00000137871	protein_coding
CTD-2574D22.4	0.435980030105394	3.15428246429082e-23	ENSG00000260114	sense_intronic
OGT	0.43551555662377	3.54920831376102e-23	ENSG00000147162	protein_coding
GORAB	0.435411250303477	3.64439546590602e-23	ENSG00000120370	protein_coding
AF146191.4	0.435146978832747	3.89698739567248e-23	ENSG00000245685	lincRNA
2003-08-01	0.435099263884621	3.94440042502564e-23	ENSG00000126070	protein_coding
MATR3	0.434287878903638	4.84354110617604e-23	ENSG00000015479	protein_coding
RP11-365P13.5	0.434157133956	5.00623365194305e-23	ENSG00000277767	lincRNA
RP3-406P24.5	0.43405857512385	5.13242926417143e-23	ENSG00000279926	TEC
C2orf49	0.433515041992905	5.88687365442272e-23	ENSG00000135974	protein_coding
PLCE1	0.433264082397213	6.27117918689034e-23	ENSG00000138193	protein_coding
RP11-734K2.4	0.432768002618468	7.10512577767473e-23	ENSG00000270344	antisense
FAM214A	0.431824155811863	9.00512029566349e-23	NA	NA
LUC7L3	0.431720193421049	9.24285012782972e-23	ENSG00000108848	protein_coding
ZNF708	0.431473649106066	9.83165932095572e-23	ENSG00000182141	protein_coding
NAB1	0.431447239209809	9.8968862867464e-23	ENSG00000138386	protein_coding
RP11-352M15.2	0.43060543470799	1.22152568154328e-22	ENSG00000273015	lincRNA
RP11-15A1.4	0.429302733237427	1.68984702098042e-22	ENSG00000278917	TEC
RP11-87H9.4	0.429285393348791	1.69714655243826e-22	ENSG00000280077	TEC
RAD51-AS1	0.428058142894931	2.30109679731586e-22	NA	NA
RP11-464F9.22	0.428019206204473	2.32338305648767e-22	ENSG00000272791	lincRNA
RP11-305E6.4	0.427288417526513	2.78345583226446e-22	ENSG00000259994	sense_overlapping
RP1-151F17.2	0.426821514153897	3.12330905531036e-22	ENSG00000272341	lincRNA
GABPA	0.42676727656419	3.16534968422992e-22	ENSG00000154727	protein_coding
ZNF720	0.42645732523028	3.41653027338028e-22	ENSG00000197302	protein_coding
ZNF239	0.425609213854727	4.20876633434466e-22	ENSG00000196793	protein_coding
IFT80	0.425121692653178	4.74352477272198e-22	ENSG00000068885	protein_coding
COMMD3	0.424689024388507	5.27390265925787e-22	ENSG00000148444	protein_coding
MAGEF1	0.424616195420434	5.36875692922897e-22	ENSG00000177383	protein_coding
ZNF404	0.424608376550918	5.37903990665454e-22	ENSG00000176222	protein_coding
ZNF585B	0.424188178348663	5.9611963700306e-22	ENSG00000245680	protein_coding
RP11-228B15.4	0.424101520060968	6.08876901610317e-22	ENSG00000225032	antisense
RP11-472N13.2	0.422409670482734	9.19463106790177e-22	ENSG00000223834	lincRNA
RP11-162G10.5	0.422160047027898	9.76922177239232e-22	ENSG00000236514	antisense
MTHFD2L	0.422127197298173	9.84742575338251e-22	ENSG00000163738	protein_coding
NOXRED1	0.422052251263567	1.0028165254018e-21	ENSG00000165555	protein_coding
AC093642.3	0.421560588802511	1.12977013029598e-21	ENSG00000237940	lincRNA
ZNRD1ASP	0.421508754274058	1.14404456915366e-21	NA	NA
ZFP62	0.421450407160466	1.16032533691419e-21	ENSG00000196670	protein_coding
RP11-1191J2.5	0.420840995505028	1.34463668872381e-21	ENSG00000272927	antisense
ZNF485	0.42058535028702	1.43029091942963e-21	ENSG00000198298	protein_coding
EIF4HP2	0.420257736971493	1.54796229941842e-21	NA	NA
NSMCE4A	0.419962541005043	1.66213621727955e-21	ENSG00000107672	protein_coding
CALM2P2	0.419586731786992	1.81956968605082e-21	NA	NA
AC006277.3	0.418516156513298	2.35319910358929e-21	ENSG00000279452	TEC
MAK	0.418505541516157	2.35919643129973e-21	ENSG00000111837	protein_coding
NFYC-AS1	0.418396340845853	2.42177504277571e-21	NA	NA
LARP7	0.417423059645658	3.05693260768646e-21	ENSG00000174720	protein_coding
CTA-445C9.14	0.417352780312504	3.10868816132322e-21	ENSG00000261188	antisense
MTX3	0.416878443204043	3.48131639290527e-21	ENSG00000177034	protein_coding
TAS2R20	0.416839041963427	3.51418018992762e-21	ENSG00000255837	protein_coding
CCP110	0.416552776617707	3.76230929640646e-21	ENSG00000103540	protein_coding
TUBD1	0.416428898122774	3.8749667065715e-21	ENSG00000108423	protein_coding
RP11-69M1.6	0.416411877550805	3.89070315622146e-21	ENSG00000279865	TEC
RP11-10K16.1	0.416125671661181	4.1649521796816e-21	ENSG00000245213	antisense
CEP290	0.41600439979806	4.28682725411382e-21	ENSG00000198707	protein_coding
CDKL3	0.415985075499271	4.30656975941061e-21	ENSG00000006837	protein_coding
TTC32	0.415826783044451	4.47169858565986e-21	ENSG00000183891	protein_coding
CNOT8	0.415744907449537	4.55954386267297e-21	ENSG00000155508	protein_coding
RPARP-AS1	0.415368058625538	4.98630840090401e-21	NA	NA
ZNF302	0.415297577679075	5.07038731084597e-21	ENSG00000089335	protein_coding
PPWD1	0.41520413759621	5.18401297602623e-21	ENSG00000113593	protein_coding
SREK1	0.41499993994191	5.4411322977566e-21	ENSG00000153914	protein_coding
RP11-112J3.16	0.414869759883006	5.61157122446145e-21	ENSG00000227388	lincRNA
RP5-855D21.3	0.414625150441371	5.94618394284614e-21	ENSG00000272812	sense_intronic
RP11-29H23.7	0.414425282693809	6.2341315713529e-21	ENSG00000271267	processed_pseudogene
CTC-366B18.4	0.414323932533974	6.38535495234908e-21	ENSG00000272040	lincRNA
ST6GAL1	0.41430321835995	6.41670449598162e-21	ENSG00000073849	protein_coding
RP11-474G23.3	0.414095494635589	6.7395915477728e-21	ENSG00000273064	antisense
AC008746.5	0.413770016674535	7.27799844488197e-21	ENSG00000235681	processed_pseudogene
VIM-AS1	0.41291588739625	8.90084474951522e-21	NA	NA
EFCAB13	0.412682022095599	9.40423325194202e-21	ENSG00000178852	protein_coding
PHYKPL	0.412509925318199	9.79249073857278e-21	ENSG00000175309	protein_coding
XXbac-BPG299F13.17	0.41219325428995	1.05486368463988e-20	ENSG00000272501	antisense
RP11-394I13.2	0.41185922326351	1.14086206370594e-20	ENSG00000271151	lincRNA
RP11-499P20.2	0.411823096238645	1.15056746380766e-20	ENSG00000240291	antisense
ZNF572	0.41172029077773	1.17863330063911e-20	ENSG00000180938	protein_coding
BBS10	0.411472936145355	1.24895574297624e-20	ENSG00000179941	protein_coding
CLUAP1	0.411356378322548	1.28351088738903e-20	ENSG00000103351	protein_coding
RP1-151F17.1	0.411312721229327	1.29669475590621e-20	ENSG00000229931	antisense
RP11-154H23.3	0.411011420574301	1.39139467519122e-20	ENSG00000270562	lincRNA
RP11-362K14.5	0.410958365989048	1.40876173865825e-20	ENSG00000269984	antisense
ZNF32-AS1	0.410855624596756	1.44300311623433e-20	NA	NA
TCF7L2	0.410410104015763	1.60122474414751e-20	ENSG00000148737	protein_coding
RP11-677M14.5	0.410266171805245	1.65590543699774e-20	ENSG00000254941	processed_pseudogene
RP11-23N2.4	0.410214003537545	1.67617549504395e-20	ENSG00000260618	antisense
RP5-855D21.1	0.409789129183979	1.85062789874871e-20	ENSG00000272240	antisense
HNRNPH3	0.409620687921115	1.92463894432006e-20	ENSG00000096746	protein_coding
ZNF443	0.409298317710299	2.07450946195945e-20	ENSG00000180855	protein_coding
LINC00936	0.409146728494534	2.14890340106325e-20	NA	NA
ZDHHC21	0.408924173300758	2.26291140029652e-20	ENSG00000175893	protein_coding
CTD-2287O16.5	0.408825765968637	2.31520367451963e-20	ENSG00000271918	antisense
ADAM22	0.408746544785725	2.35816437953077e-20	ENSG00000008277	protein_coding
CTC-559E9.5	0.408645432495406	2.41413917317882e-20	ENSG00000267481	sense_intronic
ZNF502	0.408335556287683	2.59396608231012e-20	ENSG00000196653	protein_coding
LINC01126	0.408315880058172	2.60582009056447e-20	ENSG00000279873	lincRNA
KDM7A	0.408128968286733	2.72112138790137e-20	ENSG00000006459	protein_coding
ARL5B	0.408052141746703	2.76995873322107e-20	ENSG00000165997	protein_coding
TET2	0.407940950758296	2.8421742323559e-20	ENSG00000168769	protein_coding
BMI1	0.407456459262507	3.17910601419186e-20	ENSG00000168283	protein_coding
CTD-2006C1.2	0.407447395706403	3.18577021312596e-20	ENSG00000219665	processed_transcript
PARGP1	0.407112644648719	3.44178617219184e-20	ENSG00000239883	transcribed_unprocessed_pseudogene
POGLUT1	0.407098760844416	3.45283130100163e-20	ENSG00000163389	protein_coding
CFDP1	0.40692035621596	3.59790578118771e-20	ENSG00000153774	protein_coding
RRN3P1	0.406596214917529	3.877020635372e-20	NA	NA
GMDS-AS1	0.406578353059908	3.8930067029125e-20	NA	NA
CTD-2368P22.1	0.406451058595316	4.00882926680017e-20	ENSG00000176593	processed_transcript
RP11-90B9.3	0.406377653561554	4.07715560450338e-20	ENSG00000273747	antisense
SP4	0.406248981962202	4.19970416579647e-20	ENSG00000105866	protein_coding
FAM184A	0.406047741286638	4.39868218556678e-20	ENSG00000111879	protein_coding
CTD-2547G23.4	0.406019279484073	4.4275636001203e-20	ENSG00000274925	lincRNA
LENG8-AS1	0.406007214183269	4.43986309777729e-20	NA	NA
RSL24D1	0.405843398983996	4.61022748371408e-20	ENSG00000137876	protein_coding
EDRF1	0.405777860423846	4.68017594433159e-20	ENSG00000107938	protein_coding
DDX50	0.405618932212304	4.85416985573306e-20	ENSG00000107625	protein_coding
PGBD4	0.405386875600958	5.11972821869521e-20	ENSG00000182405	protein_coding
CTD-2649C14.2	0.405279400802324	5.24752001538061e-20	ENSG00000274460	lincRNA
RP13-36G14.4	0.405047371641269	5.53422492881497e-20	NA	NA
RP5-1074L1.4	0.404813799504472	5.83841367490171e-20	ENSG00000273373	antisense
MYNN	0.40413105586255	6.825208050408e-20	ENSG00000085274	protein_coding
RP11-333E1.1	0.403929636792395	7.14651308127549e-20	ENSG00000261879	antisense
PSMD5-AS1	0.403867229255069	7.24905667687723e-20	NA	NA
KCTD6	0.403860780118152	7.25973571735819e-20	ENSG00000168301	protein_coding
TIGD7	0.403658232765439	7.60313390863215e-20	ENSG00000140993	protein_coding
USP3-AS1	0.403639440331506	7.63579422399331e-20	NA	NA
ZSCAN30	0.403349955334242	8.15672149080181e-20	ENSG00000186814	protein_coding
TTC39C	0.402976493480732	8.88075808403961e-20	ENSG00000168234	protein_coding
CTD-2528L19.6	0.402946803331531	8.94096340405599e-20	ENSG00000267152	lincRNA
NFYB	0.40276789892081	9.31234815909673e-20	ENSG00000120837	protein_coding
CRBN	0.402683658137666	9.49244483158918e-20	ENSG00000113851	protein_coding
RP11-295P9.3	0.402612495577582	9.64725197987435e-20	ENSG00000239665	processed_transcript
CTAGE5	0.402579448742526	9.71998519999913e-20	NA	NA
CTA-204B4.2	0.402308038962982	1.03381322174689e-19	ENSG00000259891	antisense
SPIN3	0.402175889880912	1.0652967886407e-19	ENSG00000204271	protein_coding
MAPK8	0.401639268804154	1.20313978540956e-19	ENSG00000107643	protein_coding
RP11-186N15.3	0.401630789301543	1.2054532278117e-19	ENSG00000228302	antisense
FAM221A	0.401131391367986	1.34971660758382e-19	ENSG00000188732	protein_coding
RP11-533E19.7	0.400975210590074	1.39822985135163e-19	ENSG00000272906	lincRNA
ARGLU1	0.400634201402795	1.51020312201056e-19	ENSG00000134884	protein_coding
CASC4	0.40057094435769	1.53192440507662e-19	ENSG00000166734	protein_coding
ZNF213-AS1	0.400227125066864	1.65547834177355e-19	NA	NA
OFD1	0.400226981312217	1.65553200000879e-19	ENSG00000046651	protein_coding
MANEA-AS1	0.400082407569062	1.71037235145459e-19	NA	NA
ARID4B	0.400074117579485	1.7135706231138e-19	ENSG00000054267	protein_coding
CTD-2196E14.6	0.399937384694422	1.76717987781591e-19	ENSG00000260751	sense_intronic
CCDC39	0.399843417534786	1.80497613121538e-19	ENSG00000284862	protein_coding
LINC01237	0.39957897213482	1.91566928060917e-19	NA	NA
PTPN4	0.399548407028396	1.92888673534409e-19	ENSG00000088179	protein_coding
CTD-2165H16.4	0.399441919946836	1.9756409982374e-19	ENSG00000261360	antisense
TIA1	0.399345901604538	2.0187547546449e-19	ENSG00000116001	protein_coding
SLTM	0.399276087555505	2.05068289617489e-19	ENSG00000137776	protein_coding
RP11-195B17.1	0.399227609021035	2.07314570242698e-19	ENSG00000272148	antisense
CTD-2302E22.4	0.399010115404575	2.17694164116413e-19	ENSG00000261242	antisense
ZDHHC17	0.398962795102189	2.20019366243002e-19	ENSG00000186908	protein_coding
RBM26	0.398627496009203	2.37210630566948e-19	ENSG00000139746	protein_coding
IFT20	0.398527861220207	2.42569338945091e-19	ENSG00000109083	protein_coding
RP4-675C20.4	0.398402582933354	2.49476703380851e-19	ENSG00000279513	TEC
RP11-646I6.6	0.397895300712096	2.79482019458329e-19	ENSG00000270147	lincRNA
CWC22	0.397558559942514	3.01334497462787e-19	ENSG00000163510	protein_coding
ZNF606	0.397506537385195	3.04857242837817e-19	ENSG00000166704	protein_coding
LINC01410	0.397121626799913	3.32212576272318e-19	NA	NA
SUZ12P1	0.397010197955775	3.40573386232729e-19	NA	NA
RP11-168A11.4	0.396877857138033	3.5077277645656e-19	ENSG00000251050	processed_pseudogene
ATP11C	0.396819805082711	3.55341156374709e-19	ENSG00000101974	protein_coding
FRA10AC1	0.396631019738569	3.70606383773007e-19	ENSG00000148690	protein_coding
CTC-232P5.1	0.396576521520728	3.75132000230319e-19	ENSG00000266983	antisense
SLX4IP	0.396355097461328	3.94085827214243e-19	ENSG00000149346	protein_coding
N4BP2L2	0.396236373560657	4.04633748516871e-19	ENSG00000244754	protein_coding
TIAL1	0.396142673440356	4.13154306825969e-19	ENSG00000151923	protein_coding
PNN	0.396079380492873	4.19009536980552e-19	ENSG00000100941	protein_coding
ZBED5	0.395928351870418	4.3331333589867e-19	ENSG00000236287	protein_coding
U3	0.395826587599373	4.4322138367527e-19	NA	NA
ZNF235	0.395615598683016	4.64479972493514e-19	ENSG00000159917	protein_coding
NUDT13	0.39504882403914	5.26684482380546e-19	ENSG00000166321	protein_coding
RP11-523H24.3	0.395030884802119	5.28781744263453e-19	ENSG00000226352	antisense
DNAJC9-AS1	0.394797837572322	5.5678599852035e-19	ENSG00000236756	antisense
FAM208B	0.394696354812896	5.69432458246262e-19	ENSG00000108021	protein_coding
KAT6B	0.394688820160705	5.70382601853194e-19	ENSG00000156650	protein_coding
DDHD1	0.394431719220124	6.03756141928014e-19	ENSG00000100523	protein_coding
CTD-3222D19.12	0.394400796150462	6.07897499228562e-19	ENSG00000269399	lincRNA
PUS10	0.394246599676806	6.28969308475517e-19	ENSG00000162927	protein_coding
RBM27	0.394156313446203	6.41639545601936e-19	ENSG00000091009	protein_coding
CEP120	0.394043516696475	6.57822331060234e-19	ENSG00000168944	protein_coding
RP11-105N14.1	0.393770581431411	6.98661162564088e-19	ENSG00000270659	lincRNA
ELF2	0.393707875267738	7.08390776989681e-19	ENSG00000109381	protein_coding
RP11-383I23.2	0.393588104803764	7.27346781148779e-19	ENSG00000273374	lincRNA
EIF4EP1	0.393579550720231	7.28719579828799e-19	NA	NA
AC007038.7	0.393294651835207	7.75927863786975e-19	ENSG00000229127	antisense
MDM4	0.393201828336493	7.91949644482246e-19	ENSG00000198625	protein_coding
JMJD1C	0.393073147187219	8.14700576475175e-19	ENSG00000171988	protein_coding
RP11-351D16.3	0.393070061188841	8.15254010218957e-19	ENSG00000273008	lincRNA
RP5-894A10.2	0.393037998462916	8.21025988778926e-19	ENSG00000244701	antisense
HNRNPDL	0.392923383366177	8.41990037672691e-19	ENSG00000152795	protein_coding
CTD-2006H14.2	0.392687281606117	8.86849788422401e-19	ENSG00000271971	antisense
PPIL3	0.392672350717471	8.89764482486647e-19	ENSG00000240344	protein_coding
CCNY	0.392527771511825	9.18480424643849e-19	ENSG00000108100	protein_coding
MIS18A-AS1	0.392438020361823	9.36763532381483e-19	NA	NA
GUSBP2	0.39242093030198	9.40285315297342e-19	ENSG00000241549	transcribed_unprocessed_pseudogene
SEPSECS	0.392217238972191	9.83277252390927e-19	ENSG00000109618	protein_coding
LA16c-325D7.2	0.392204627900055	9.86001705225834e-19	ENSG00000263280	lincRNA
CLK1	0.391657303284107	1.11168293345875e-18	ENSG00000013441	protein_coding
ZNF32	0.391614639718965	1.12211732122512e-18	ENSG00000169740	protein_coding
FBXW7	0.391412712670593	1.17282611060371e-18	ENSG00000109670	protein_coding
ZFAND4	0.39140113702719	1.175800433621e-18	ENSG00000172671	protein_coding
ZNF614	0.391343441717874	1.19073614437898e-18	ENSG00000142556	protein_coding
POLI	0.391129786254018	1.24768977886778e-18	ENSG00000101751	protein_coding
PNISR	0.390580734757337	1.40663941669618e-18	ENSG00000132424	protein_coding
RP11-97C16.1	0.390556068941598	1.4142297983272e-18	ENSG00000271870	antisense
SEC24B-AS1	0.390371677466885	1.47226401908093e-18	NA	NA
WAC-AS1	0.390235857777044	1.51650421113953e-18	NA	NA
RP11-46C24.7	0.390131550480458	1.55136591615643e-18	ENSG00000259877	antisense
DDX50P1	0.389838428951695	1.65361188994563e-18	NA	NA
ZNF529	0.389788360016546	1.67172805884945e-18	ENSG00000186020	protein_coding
SATB1-AS1	0.389567832721572	1.75387310309694e-18	NA	NA
GS1-124K5.2	0.389552890496443	1.75958052352561e-18	ENSG00000230189	transcribed_unprocessed_pseudogene
LSM6	0.389488644684325	1.78432922388464e-18	ENSG00000164167	protein_coding
BMS1P4	0.389476172415523	1.78917333771394e-18	ENSG00000242338	transcribed_unprocessed_pseudogene
PRDM5	0.389312725322736	1.85386370586028e-18	ENSG00000138738	protein_coding
MCM3AP-AS1	0.38929509357866	1.86097821864742e-18	NA	NA
AC109829.1	0.389289980455925	1.86304641572085e-18	NA	NA
INTS6-AS1	0.389269581118511	1.87132024531813e-18	NA	NA
ABHD18	0.388954537535712	2.00378810176057e-18	ENSG00000164074	protein_coding
IQCB1	0.388926912752815	2.01583440232578e-18	ENSG00000173226	protein_coding
RP11-166N17.1	0.388792396794714	2.07551874731402e-18	ENSG00000227253	antisense
SRSF1	0.388742578394585	2.09806154998903e-18	ENSG00000136450	protein_coding
ZNF23	0.388501375474493	2.21065924299276e-18	ENSG00000167377	protein_coding
ZNF300	0.388430213471724	2.24500056778068e-18	ENSG00000145908	protein_coding
CDKN2AIP	0.388356705859891	2.28102508331619e-18	ENSG00000168564	protein_coding
RP11-696N14.1	0.38817571848568	2.37216582273646e-18	ENSG00000246090	antisense
NUDT21	0.388048802428355	2.4382059821886e-18	ENSG00000167005	protein_coding
DNASE1	0.387922499548048	2.50572256740743e-18	ENSG00000213918	protein_coding
RUFY2	0.38786393251761	2.5376514134675e-18	ENSG00000204130	protein_coding
MSS51	0.387745580842569	2.60339991165519e-18	ENSG00000166343	protein_coding
RP11-481C4.2	0.387720387592002	2.61761056933429e-18	ENSG00000279089	TEC
ZNF397	0.387625834301888	2.67162903734685e-18	ENSG00000186812	protein_coding
LL0XNC01-36H8.1	0.3875394289844	2.72195104584083e-18	ENSG00000279155	TEC
PMS1	0.387471425121483	2.7622110903458e-18	ENSG00000064933	protein_coding
RP11-358N2.2	0.387332587725051	2.84623461575352e-18	ENSG00000277692	lincRNA
RP11-490B18.6	0.387108921782969	2.98691503166139e-18	ENSG00000276523	antisense
CCNT2	0.38619141592737	3.63917996511071e-18	ENSG00000082258	protein_coding
SKIL	0.385929271429994	3.85001831471703e-18	ENSG00000136603	protein_coding
AIMP1	0.385692987346078	4.05032933749957e-18	ENSG00000164022	protein_coding
RP11-16N11.2	0.385282661919073	4.42283228520054e-18	ENSG00000260572	antisense
CETN3	0.385280997690376	4.42440971433866e-18	ENSG00000153140	protein_coding
RP11-4L24.4	0.385253274926642	4.45076813427663e-18	ENSG00000279561	TEC
RP11-495P10.1	0.38455065277447	5.17288551751651e-18	ENSG00000231551	transcribed_unprocessed_pseudogene
MED7	0.384479068234353	5.25262883027095e-18	ENSG00000155868	protein_coding
CREBZF	0.38438313163532	5.36139917150328e-18	ENSG00000137504	protein_coding
CCDC192	0.384291736814079	5.46708013679407e-18	ENSG00000230561	protein_coding
RP11-574K11.32	0.384251989474134	5.51367751737779e-18	ENSG00000279689	TEC
TRPC1	0.384165367327736	5.6165860860487e-18	ENSG00000144935	protein_coding
HMGN1	0.384065690937682	5.73734320141316e-18	ENSG00000205581	protein_coding
PPP3CB-AS1	0.383815489645871	6.05182788885951e-18	NA	NA
ZNF780B	0.383756559370625	6.12833202630976e-18	ENSG00000128000	protein_coding
RP11-373N22.3	0.383675740288734	6.23480188795471e-18	ENSG00000247199	antisense
ZNF200	0.383616928234341	6.3134220099981e-18	ENSG00000010539	protein_coding
DMTF1	0.383355332487962	6.67510669536261e-18	ENSG00000135164	protein_coding
ADAM20P1	0.383285850237961	6.77455146664489e-18	NA	NA
GPATCH2	0.383273985426105	6.79167777758965e-18	ENSG00000092978	protein_coding
RP4-681N20.5	0.382967426332828	7.24925325005295e-18	ENSG00000275582	antisense
AC005104.3	0.382906166464005	7.34426159108976e-18	ENSG00000223374	antisense
AC016722.4	0.382853306385542	7.42722645486922e-18	ENSG00000228925	antisense
ZNF181	0.382773059716297	7.55494044863135e-18	ENSG00000197841	protein_coding
EIF1B-AS1	0.382429176269193	8.12714727647102e-18	ENSG00000280739	processed_transcript
FIRRE	0.382396581204275	8.18354637244451e-18	ENSG00000213468	lincRNA
RP11-814H16.2	0.382270561858102	8.40524202318654e-18	ENSG00000272862	lincRNA
SPATA1	0.382263539896503	8.41776748757118e-18	ENSG00000122432	protein_coding
STAM-AS1	0.381530946319301	9.83062034746194e-18	NA	NA
RP11-77P6.2	0.381477967355483	9.94139543794937e-18	ENSG00000227896	antisense
RPL5P30	0.381453452507246	9.99306884936404e-18	ENSG00000243431	processed_pseudogene
TUG1	0.381414383262105	1.00759671955978e-17	ENSG00000253352	bidirectional_promoter_lncRNA
RP4-563E14.1	0.381352563255232	1.02085228792235e-17	ENSG00000273759	lincRNA
DNAAF2	0.381296196972133	1.03308788300619e-17	ENSG00000165506	protein_coding
ZNF22	0.381093975925133	1.07818347501157e-17	ENSG00000165512	protein_coding
ANKRD36C	0.38096747880954	1.10737121323191e-17	ENSG00000174501	protein_coding
SYNJ2BP	0.380948180796038	1.11189180951081e-17	ENSG00000213463	protein_coding
EDRF1-AS1	0.380934472334709	1.11511406542889e-17	NA	NA
CTC-241N9.1	0.380728659817366	1.16461027796363e-17	ENSG00000245317	lincRNA
RP11-323F24.4	0.380659116339856	1.18181850575209e-17	ENSG00000275343	sense_intronic
MSANTD2	0.380646932893746	1.18485888661567e-17	ENSG00000120458	protein_coding
CTD-2287O16.4	0.380488284150206	1.22515913096527e-17	ENSG00000272265	lincRNA
LIFR-AS1	0.380119285529585	1.32418084633535e-17	NA	NA
IFT57	0.379929638576743	1.3780941828967e-17	ENSG00000114446	protein_coding
REST	0.379743424575946	1.43313051593893e-17	ENSG00000084093	protein_coding
DDX17	0.379662418170965	1.45774183122374e-17	ENSG00000100201	protein_coding
AC090154.1	0.379648042348321	1.46215271051882e-17	NA	NA
MFSD13B	0.379603810563441	1.47580667843041e-17	NA	NA
FHL1	0.379553900805934	1.49136401601415e-17	ENSG00000022267	protein_coding
RP11-448A19.1	0.379545363897288	1.49404115735366e-17	ENSG00000273329	lincRNA
GIN1	0.379506052977926	1.50643003227052e-17	ENSG00000145723	protein_coding
AJ003147.11	0.379491549900985	1.51102616082286e-17	ENSG00000279330	TEC
AF011889.5	0.379486463307749	1.51264140326839e-17	ENSG00000241489	protein_coding
HNRNPH1	0.379469073071191	1.51817649379699e-17	ENSG00000169045	protein_coding
ORC2	0.379391917145145	1.54297547024105e-17	ENSG00000115942	protein_coding
BRWD1	0.379311648729136	1.56919768405424e-17	ENSG00000185658	protein_coding
CTB-89H12.4	0.379310895330422	1.56944587010988e-17	ENSG00000230551	processed_transcript
IKZF5	0.379016416904061	1.66946991530251e-17	ENSG00000095574	protein_coding
LINC00216	0.378936609844503	1.69764060937183e-17	ENSG00000279636	lincRNA
WDR89	0.378749693607557	1.76546189390652e-17	ENSG00000140006	protein_coding
AF131216.6	0.378342981651359	1.92237555414466e-17	ENSG00000246477	antisense
CTD-2270P14.1	0.378272413092395	1.9509643275207e-17	ENSG00000260565	processed_transcript
CTD-3222D19.8	0.378186611911849	1.98628786326997e-17	ENSG00000279529	antisense
C1orf131	0.377980258962325	2.07383723885967e-17	ENSG00000143633	protein_coding
MTND4P26	0.377912986798199	2.10319079566631e-17	NA	NA
ZNF182	0.377842739389581	2.13427867225211e-17	ENSG00000147118	protein_coding
MORF4L2-AS1	0.377792871915923	2.15662127198923e-17	NA	NA
RP3-368A4.6	0.377723942467212	2.18788353158643e-17	ENSG00000271533	sense_intronic
GMCL1	0.377554552006076	2.26661466866698e-17	ENSG00000087338	protein_coding
LL22NC03-2H8.5	0.377477463488266	2.30336094394739e-17	ENSG00000274422	lincRNA
CTC-444N24.6	0.377289299831482	2.39553224221853e-17	ENSG00000267871	antisense
MIR100HG	0.377230414613048	2.4251151540455e-17	ENSG00000255248	processed_transcript
RP4-798A10.7	0.376815498339403	2.64399260662824e-17	ENSG00000261135	lincRNA
LINC00893	0.376549951536088	2.79415101050272e-17	NA	NA
ZNF638	0.376454846262501	2.84994433902345e-17	ENSG00000075292	protein_coding
MIR302B	0.376414462030459	2.8739657106997e-17	ENSG00000284463	miRNA
EPM2AIP1	0.37637715059344	2.89633621162925e-17	ENSG00000178567	protein_coding
ZNF891	0.376232322011937	2.98480367986859e-17	ENSG00000214029	protein_coding
RP11-677M14.6	0.376224966559709	2.98936691840874e-17	ENSG00000254509	processed_pseudogene
SCAND2P	0.376209031035159	2.99927667977107e-17	NA	NA
GPBP1	0.376108767503436	3.06237235229472e-17	ENSG00000062194	protein_coding
XXbac-BPG283O16.9	0.37608210043597	3.07937247418777e-17	ENSG00000280128	TEC
RP11-1109F11.3	0.375948157600304	3.16617401250477e-17	ENSG00000271327	lincRNA
RP5-1092A3.4	0.375879978984709	3.21127661748256e-17	ENSG00000270605	antisense
HELB	0.375872036954781	3.2165714644045e-17	ENSG00000127311	protein_coding
RP11-79P5.9	0.375632875696804	3.38010148666598e-17	ENSG00000272525	lincRNA
AC093642.1	0.37557756095343	3.41907249743887e-17	ENSG00000280119	TEC
RP11-166B2.8	0.375570890383931	3.42380187721087e-17	ENSG00000263307	antisense
C9orf72	0.375569117061037	3.42506023073511e-17	ENSG00000147894	protein_coding
RP11-242D8.2	0.375562385160043	3.42984134266879e-17	ENSG00000267595	unprocessed_pseudogene
RP11-266L9.6	0.3755310139556	3.45220840091655e-17	ENSG00000263326	unprocessed_pseudogene
MBTD1	0.375437524608412	3.51971852725889e-17	ENSG00000011258	protein_coding
RP11-586K2.1	0.375421869631739	3.53114941912588e-17	ENSG00000253553	antisense
RP11-488C13.6	0.37533960430346	3.59182016011054e-17	ENSG00000259081	antisense
MTRF1	0.375223511826631	3.67918575101862e-17	ENSG00000120662	protein_coding
NHLRC2	0.375083687107665	3.78718822846674e-17	ENSG00000196865	protein_coding
RBMX	0.375063914585516	3.80271023021324e-17	ENSG00000147274	protein_coding
LINC00342	0.374960276455084	3.88509804320986e-17	NA	NA
RP11-10N23.2	0.374844478067653	3.97922972584281e-17	ENSG00000253854	antisense
KHDRBS3	0.374568586097631	4.21263025509382e-17	ENSG00000131773	protein_coding
ING1	0.374373313122407	4.3859114568151e-17	ENSG00000153487	protein_coding
CRAMP1	0.374369672468363	4.38920775151182e-17	ENSG00000007545	protein_coding
MCCC1-AS1	0.374359633246078	4.39831001602073e-17	NA	NA
RP11-303E16.5	0.374343564210761	4.41291797425865e-17	ENSG00000261141	antisense
RP11-1000B6.5	0.374277892569435	4.47311587497545e-17	ENSG00000244952	lincRNA
AC002310.12	0.374267294843737	4.48290564261297e-17	ENSG00000235560	antisense
NIFK-AS1	0.374133160160004	4.60864968087439e-17	ENSG00000236859	antisense
ZNF195	0.374122801689917	4.61850317415289e-17	ENSG00000005801	protein_coding
RP11-393I2.4	0.374065962881868	4.67294086363497e-17	ENSG00000272008	antisense
MIR3685	0.374013557028552	4.72369156529178e-17	ENSG00000265917	miRNA
RP11-1280N14.3	0.373955856515992	4.78019660945158e-17	ENSG00000251634	unprocessed_pseudogene
MIR1254-1	0.373863848037021	4.87167638294741e-17	ENSG00000221184	miRNA
SATB1	0.37380744872881	4.92860021387291e-17	ENSG00000182568	protein_coding
RAPGEF6	0.373584542511945	5.16004936366381e-17	ENSG00000158987	protein_coding
RP11-102G14.1	0.373565323371234	5.18049832092661e-17	ENSG00000277050	antisense
PDE6C	0.373358080156888	5.40612777092354e-17	ENSG00000095464	protein_coding
RP11-55K13.1	0.373304815390087	5.46566164376051e-17	ENSG00000260495	antisense
ZFP37	0.373207731681065	5.57583434891723e-17	ENSG00000136866	protein_coding
RP11-488L18.4	0.373127559719517	5.66845875593785e-17	ENSG00000227671	transcribed_unprocessed_pseudogene
CTB-129O4.1	0.373097993550121	5.70299759401261e-17	ENSG00000248367	antisense
STAMBPL1	0.373050007034045	5.75949574976432e-17	ENSG00000138134	protein_coding
RP11-690I21.1	0.373036558351694	5.77542837638994e-17	ENSG00000237641	processed_pseudogene
AC010976.2	0.372667318580327	6.23019668479786e-17	ENSG00000231731	antisense
ANKRD26	0.372662515291893	6.23633864822261e-17	ENSG00000107890	protein_coding
RP1-30M3.6	0.372441842319113	6.52502413116018e-17	ENSG00000272402	antisense
PRPF39	0.372236120723925	6.80596127595283e-17	ENSG00000185246	protein_coding
SNORA26	0.372185900061638	6.87632935971008e-17	ENSG00000212588	snoRNA
RP11-799B12.2	0.372049820679035	7.07061517942439e-17	ENSG00000264924	antisense
UBXN2B	0.372029877096644	7.09953910600047e-17	ENSG00000215114	protein_coding
SSBP2	0.37176277162253	7.49831350228658e-17	ENSG00000145687	protein_coding
CTDSPL2	0.371658693151359	7.65958852220542e-17	ENSG00000137770	protein_coding
RP11-299J3.8	0.37165354437611	7.66765472268132e-17	ENSG00000272758	antisense
MIR4477B	0.371608959271268	7.73785298119211e-17	ENSG00000266017	miRNA
AC009120.6	0.371551945876801	7.8285403598696e-17	ENSG00000259972	processed_transcript
RP11-573M3.3	0.371424573883941	8.03493358678144e-17	ENSG00000255445	processed_pseudogene
ZKSCAN7	0.371157043480171	8.48600951701924e-17	ENSG00000196345	protein_coding
CTD-2012K14.5	0.371146978947455	8.50345621422251e-17	ENSG00000280214	TEC
ETAA1	0.371074803934194	8.62960759295814e-17	ENSG00000143971	protein_coding
HTATSF1	0.371026228896675	8.71554345667801e-17	ENSG00000102241	protein_coding
TMEM167A	0.370930176001285	8.88795771701097e-17	ENSG00000174695	protein_coding
NOC3L	0.370853837946851	9.02737110195826e-17	ENSG00000173145	protein_coding
ERICH6B	0.370841016098149	9.05099707242356e-17	ENSG00000165837	protein_coding
ZNF506	0.370760945106892	9.19991950314398e-17	ENSG00000081665	protein_coding
MAP4K5	0.370751217087468	9.21817573083378e-17	ENSG00000012983	protein_coding
ZNF252P-AS1	0.370679780078134	9.35333428872389e-17	NA	NA
LINC00899	0.370660165668103	9.39078427392009e-17	NA	NA
ANKRD10-IT1	0.370658400059251	9.39416258991224e-17	NA	NA
RP3-510O8.4	0.370440845444121	9.81970434543073e-17	ENSG00000232909	antisense
SHROOM3	0.370274708335963	1.01573782995182e-16	ENSG00000138771	protein_coding
RP11-563N4.1	0.370247827677122	1.0213075566369e-16	ENSG00000272716	lincRNA
RP11-74J13.8	0.370224943928481	1.0260727623318e-16	ENSG00000278390	antisense
KIAA0825	0.370092310567777	1.05412518142441e-16	ENSG00000185261	protein_coding
MIR762HG	0.370036516938762	1.06614973375594e-16	NA	NA
RP11-700J17.1	0.369926313972608	1.0902979674154e-16	ENSG00000273369	antisense
RP11-440L14.1	0.369511755141054	1.18604886665616e-16	ENSG00000249592	antisense
PARG	0.369396461957467	1.21411604651803e-16	ENSG00000227345	protein_coding
FAM218A	0.369333113293695	1.22981458038612e-16	ENSG00000250486	protein_coding
AC007191.4	0.369321433542102	1.23273066150264e-16	ENSG00000279407	TEC
RP11-511H23.2	0.369239519015669	1.25337407645293e-16	ENSG00000279048	TEC
ZNF37BP	0.36914558295179	1.27746547397707e-16	NA	NA
TAF1A	0.369063248118591	1.29895540996746e-16	ENSG00000143498	protein_coding
RP1-122P22.4	0.36895739312647	1.3271069472754e-16	ENSG00000268628	lincRNA
RP11-73K9.2	0.36893631289942	1.33278428616167e-16	ENSG00000260526	antisense
AC008746.12	0.368933321988862	1.33359173108095e-16	ENSG00000267838	lincRNA
TNRC6A	0.368894988427624	1.34398316404812e-16	ENSG00000090905	protein_coding
RP4-665N4.4	0.368727973566505	1.39019378371965e-16	ENSG00000232862	transcribed_processed_pseudogene
BMS1P1	0.368629126689537	1.41827515278234e-16	ENSG00000204177	transcribed_unprocessed_pseudogene
PLGLB1	0.368619893096085	1.42092661372618e-16	ENSG00000183281	protein_coding
RP11-480A16.1	0.368596922799726	1.42754377168022e-16	NA	NA
LLNLR-268E12.1	0.368524858760491	1.44850074440424e-16	ENSG00000276445	lincRNA
LINC01011	0.368451580517387	1.4701208036387e-16	NA	NA
ATAD2B	0.36843269886703	1.47574284810746e-16	ENSG00000119778	protein_coding
TRMT11	0.368395926420801	1.4867526191384e-16	ENSG00000066651	protein_coding
WDR75	0.368289738542511	1.5190006669312e-16	ENSG00000115368	protein_coding
RP11-640N20.4	0.368266362552213	1.52619147360638e-16	ENSG00000278867	TEC
METTL10	0.368219953734883	1.5405668001381e-16	ENSG00000203791	protein_coding
CCDC14	0.367927372713484	1.63430802454665e-16	ENSG00000175455	protein_coding
KBTBD3	0.367781228085361	1.68320886082432e-16	ENSG00000182359	protein_coding
RP11-329B9.4	0.367736101630796	1.69859691462204e-16	ENSG00000272970	lincRNA
RP11-44F14.7	0.367672688003783	1.72045473796453e-16	ENSG00000279344	TEC
HNRNPA1P16	0.367336033004529	1.84120624662393e-16	NA	NA
CCNL1	0.367224800098319	1.88290466808472e-16	ENSG00000163660	protein_coding
ZNF559-ZNF177	0.367205196453946	1.89034915810917e-16	ENSG00000270011	protein_coding
RP11-1114A5.4	0.367192983045965	1.89500181852418e-16	ENSG00000232611	lincRNA
CEP85L	0.367158192038657	1.90831711659163e-16	ENSG00000111860	protein_coding
AC011290.5	0.367129588899596	1.91933300641605e-16	ENSG00000236015	processed_pseudogene
PRIMPOL	0.367054736611445	1.94845735412546e-16	ENSG00000164306	protein_coding
CCT6P1	0.366981953600164	1.97719282487722e-16	ENSG00000228409	transcribed_unprocessed_pseudogene
SMIM20	0.366805020966156	2.04879558243114e-16	ENSG00000250317	protein_coding
CCDC66	0.366767160508181	2.06444506740992e-16	ENSG00000180376	protein_coding
SCML2P2	0.366566892381694	2.14919955296526e-16	ENSG00000271105	processed_pseudogene
FUBP1	0.366437590452951	2.20572746998597e-16	ENSG00000162613	protein_coding
RP11-7F17.8	0.366435508636849	2.20664943991651e-16	ENSG00000273729	antisense
U8	0.366425924660364	2.21089876392964e-16	NA	NA
XRCC4	0.36638494900419	2.22915732315523e-16	ENSG00000152422	protein_coding
TCERG1	0.366245811703165	2.29226885360819e-16	ENSG00000113649	protein_coding
YY1	0.36612888227133	2.34666215324185e-16	ENSG00000100811	protein_coding
RP11-260M2.1	0.366065376215993	2.37673331274334e-16	ENSG00000272807	antisense
ZCWPW2	0.366062027931396	2.37832924491694e-16	ENSG00000206559	protein_coding
RP11-96O20.5	0.365980968061878	2.41728868365864e-16	ENSG00000275709	lincRNA
RP11-855A2.2	0.36589456010788	2.45950907453356e-16	ENSG00000279880	TEC
RBL2	0.36582340146882	2.49482172207764e-16	ENSG00000103479	protein_coding
POLR2M	0.365793646463746	2.50973498703343e-16	ENSG00000255529	protein_coding
ANKRD31	0.365742891414731	2.53537589913544e-16	ENSG00000145700	protein_coding
RP11-403P17.6	0.365715628732938	2.54925479469883e-16	ENSG00000277978	antisense
ZNF44	0.36570328194679	2.55556483341527e-16	ENSG00000197857	protein_coding
RP11-121C2.2	0.365697116319196	2.55872162669685e-16	ENSG00000259959	lincRNA
HCG27	0.365603056534992	2.60735786493154e-16	ENSG00000206344	lincRNA
ZNF157	0.365537183588612	2.64195896158282e-16	ENSG00000147117	protein_coding
KCTD18	0.365532635247245	2.64436465100675e-16	ENSG00000155729	protein_coding
CTD-3234P18.6	0.365385791908176	2.72319946753972e-16	ENSG00000276071	lincRNA
ZMYM2	0.365319484273581	2.75955005665918e-16	ENSG00000121741	protein_coding
CTD-2292M16.8	0.365294032439544	2.77362929161461e-16	ENSG00000258768	lincRNA
AC004383.3	0.365291284023404	2.77515385319204e-16	ENSG00000226107	processed_pseudogene
RP11-161M6.2	0.365211474873979	2.81978528834309e-16	ENSG00000260807	lincRNA
NKTR	0.365194085356135	2.82960314533919e-16	ENSG00000114857	protein_coding
ZBTB25	0.365149374562743	2.85500062739035e-16	ENSG00000089775	protein_coding
MZF1	0.365144161452485	2.85797641815054e-16	ENSG00000099326	protein_coding
RP11-507K2.3	0.365088239678854	2.89009044867487e-16	ENSG00000258789	antisense
RP11-57G10.8	0.365055093304874	2.90929238915471e-16	ENSG00000272892	lincRNA
ZNF597	0.365014481385869	2.93299010737224e-16	ENSG00000167981	protein_coding
CFAP36	0.364843536785592	3.03483550601755e-16	ENSG00000163001	protein_coding
AC008074.1	0.36467705312679	3.13735982815022e-16	NA	NA
MYO15B	0.364634790215425	3.16392316944611e-16	ENSG00000266714	protein_coding
DCP2	0.364621883065949	3.17207960467804e-16	ENSG00000172795	protein_coding
RPL32P3	0.364528076386622	3.23198286396928e-16	ENSG00000251474	transcribed_unprocessed_pseudogene
ZCCHC11	0.364426013187874	3.29842125527711e-16	ENSG00000134744	protein_coding
AP001462.6	0.364363157239857	3.34000323515538e-16	ENSG00000269038	lincRNA
CEP164P1	0.364341263529823	3.35460747611934e-16	NA	NA
RP11-192M23.1	0.364276827639674	3.39795454940785e-16	ENSG00000259381	processed_pseudogene
SKP1P1	0.364257688439019	3.41093546579455e-16	NA	NA
RABL2A	0.364192663846553	3.45540253362769e-16	ENSG00000144134	protein_coding
POLG2	0.36418490540575	3.46074602437118e-16	ENSG00000256525	protein_coding
LUC7L	0.364156398891517	3.48044918986291e-16	ENSG00000007392	protein_coding
EFHC1	0.36411024684924	3.51258249274946e-16	ENSG00000096093	protein_coding
MTERF4	0.364076360073397	3.53636150324096e-16	ENSG00000122085	protein_coding
PAXBP1	0.364067852120843	3.5423564927853e-16	ENSG00000159086	protein_coding
INE1	0.363951962011543	3.62501763736698e-16	ENSG00000224975	sense_intronic
AC137932.4	0.363931861585593	3.63954627805653e-16	ENSG00000268218	antisense
AF129075.5	0.36390824999714	3.6566858725328e-16	ENSG00000231125	sense_intronic
COX10-AS1	0.363842525418928	3.70481383036095e-16	ENSG00000236088	processed_transcript
METTL18	0.363799410031138	3.73672325525462e-16	ENSG00000171806	protein_coding
CROCCP3	0.36370707341611	3.8059720024087e-16	ENSG00000080947	transcribed_unprocessed_pseudogene
RP11-502I4.3	0.363612794589752	3.87797781514671e-16	ENSG00000270964	lincRNA
FAM175A	0.363534351176794	3.93890786855339e-16	ENSG00000163322	protein_coding
SIRT1	0.363416173308996	4.03248088488738e-16	ENSG00000096717	protein_coding
MSANTD4	0.363369564394759	4.06998319160527e-16	ENSG00000170903	protein_coding
AGAP4	0.363361887871379	4.07619262428944e-16	ENSG00000188234	protein_coding
WEE2-AS1	0.363119027100644	4.27751660874104e-16	NA	NA
AFTPH	0.363077189146804	4.31317173542053e-16	ENSG00000119844	protein_coding
RP11-529F4.1	0.363007289968079	4.37339359774108e-16	ENSG00000244932	unprocessed_pseudogene
TRAM2-AS1	0.363002454482002	4.37759003784095e-16	NA	NA
AC104113.3	0.362896920310662	4.47016861617372e-16	ENSG00000233847	antisense
DIXDC1	0.362888146994274	4.47795092335938e-16	ENSG00000150764	protein_coding
XXbac-BPG299F13.14	0.362849226091688	4.51263621743063e-16	ENSG00000271821	lincRNA
REM2	0.362572139488014	4.7673121216115e-16	ENSG00000139890	protein_coding
CCDC191	0.362554299501688	4.78418451075597e-16	ENSG00000163617	protein_coding
RP11-48B3.5	0.362549613751151	4.78862583532499e-16	ENSG00000251867	antisense
ASB3	0.362529368027217	4.80786206592024e-16	ENSG00000115239	protein_coding
RP11-819C21.1	0.362470498206422	4.86422879023681e-16	ENSG00000261098	lincRNA
COA5	0.362327085888205	5.00427425326494e-16	ENSG00000183513	protein_coding
RBM39	0.362275471037916	5.05564040126448e-16	ENSG00000131051	protein_coding
AP000866.1	0.362265784347274	5.06533797004471e-16	NA	NA
MAN1A2	0.362199456998995	5.13223244446628e-16	ENSG00000198162	protein_coding
CTC-428H11.2	0.362178947362604	5.15309254083258e-16	ENSG00000285190	antisense
PAXBP1-AS1	0.362140113531503	5.19281832869578e-16	NA	NA
LINC00869	0.362119303075811	5.21423040464459e-16	NA	NA
PCBP1-AS1	0.362032273090005	5.30471998906372e-16	NA	NA
ZNF227	0.362031913253846	5.3050973127423e-16	ENSG00000131115	protein_coding
SDR42E2	0.362017138894731	5.32061246722681e-16	ENSG00000183921	protein_coding
G2E3	0.36200486135613	5.33353950943475e-16	ENSG00000092140	protein_coding
C16orf87	0.36199747417895	5.34133234114837e-16	ENSG00000155330	protein_coding
ZBTB11	0.36190528934742	5.43952499921969e-16	ENSG00000066422	protein_coding
PHF21A	0.361602624028563	5.77454743665492e-16	ENSG00000135365	protein_coding
ANAPC4	0.361399671986927	6.01046310589499e-16	ENSG00000053900	protein_coding
AP001412.1	0.361383897591158	6.02919108455945e-16	ENSG00000272948	antisense
RP11-158H5.2	0.361160204971346	6.30101866801861e-16	ENSG00000279989	TEC
DUX4L50	0.361138128417653	6.32848946258716e-16	ENSG00000232815	unprocessed_pseudogene
CTD-2026D20.2	0.361120112778778	6.35099422179099e-16	ENSG00000253347	antisense
PCNX2	0.361113834770914	6.35885503082096e-16	ENSG00000135749	protein_coding
MRNIP	0.361091575525273	6.38680332349188e-16	NA	NA
LL09NC01-139C3.1	0.361068761676896	6.41557315190687e-16	ENSG00000273473	lincRNA
TXLNB	0.361003006948826	6.49920837651357e-16	ENSG00000164440	protein_coding
ZNF594	0.360966383810257	6.54625367588793e-16	ENSG00000180626	protein_coding
ZNF192P1	0.360875679910005	6.66421469642654e-16	NA	NA
ARFIP1	0.360825335272593	6.73058657832897e-16	ENSG00000164144	protein_coding
RP11-727A23.4	0.36081821640246	6.74002398342509e-16	ENSG00000254676	sense_overlapping
RP11-29B2.6	0.360807820120496	6.75382956905381e-16	ENSG00000276957	lincRNA
RP11-506M13.3	0.360516272024404	7.15250005814791e-16	ENSG00000244733	lincRNA
ZNF540	0.360389863717375	7.33245406902991e-16	ENSG00000171817	protein_coding
PRPF38B	0.360373665090653	7.35583335201042e-16	ENSG00000134186	protein_coding
CTD-3222D19.9	0.360372146247427	7.35802923047842e-16	ENSG00000279748	TEC
CWC27	0.360144293814493	7.69484628311077e-16	ENSG00000153015	protein_coding
C1RL-AS1	0.360128419832609	7.71886777689844e-16	NA	NA
RP11-203M5.7	0.360042658218951	7.84992688013297e-16	ENSG00000258515	antisense
OSGEPL1-AS1	0.359903506915879	8.06723885406354e-16	NA	NA
RP11-307O13.1	0.359835641621044	8.17535638973397e-16	ENSG00000261728	lincRNA
CENPC	0.359825725190998	8.1912731399029e-16	ENSG00000145241	protein_coding
RP11-574K11.29	0.359751514561108	8.31135772430257e-16	ENSG00000272140	lincRNA
ZNF175	0.359706468536934	8.38509077349431e-16	ENSG00000105497	protein_coding
CCDC90B	0.359690726797496	8.41100861236862e-16	ENSG00000137500	protein_coding
RASA1	0.359480832121462	8.76419798229638e-16	ENSG00000145715	protein_coding
ZNF75D	0.359393246165593	8.91584895582955e-16	ENSG00000186376	protein_coding
LINC00921	0.359321601049395	9.04181266348107e-16	ENSG00000281005	lincRNA
RP11-395I6.3	0.359298508362332	9.08278453613185e-16	ENSG00000260296	sense_overlapping
RP11-709D24.8	0.359168832269312	9.31626952475678e-16	ENSG00000278434	sense_intronic
DNAJC3-AS1	0.359041667320577	9.5509534697649e-16	NA	NA
SRSF7	0.358901877466851	9.81563760493256e-16	ENSG00000115875	protein_coding
CDADC1	0.358839001240262	9.93702614938347e-16	ENSG00000102543	protein_coding
CEP63	0.358811202112746	9.99116382268937e-16	ENSG00000182923	protein_coding
RSRC2	0.35878098964119	1.00503298371229e-15	ENSG00000111011	protein_coding
PKD2L2	0.358725246441411	1.01603978179979e-15	ENSG00000078795	protein_coding
ZNF83	0.358725099362824	1.01606897925939e-15	ENSG00000167766	protein_coding
RP11-1E4.1	0.358717139834136	1.01765030279968e-15	ENSG00000260093	antisense
FAM208A	0.358685515854822	1.02395696406702e-15	ENSG00000163946	protein_coding
MIS18BP1	0.35859607027028	1.0420033117644e-15	ENSG00000129534	protein_coding
RP11-264B17.2	0.358566723047045	1.04799211047641e-15	ENSG00000260853	antisense
ZNF41	0.358500119201312	1.06170943156768e-15	ENSG00000147124	protein_coding
EFHC2	0.358495190670807	1.06273145863937e-15	ENSG00000183690	protein_coding
CTB-47B11.3	0.358378330726867	1.08724965839715e-15	ENSG00000248544	antisense
PRPF4B	0.358373855108005	1.08819964222712e-15	ENSG00000112739	protein_coding
GOLGA6L9	0.358364387922872	1.09021180986651e-15	ENSG00000197978	protein_coding
RP11-484K9.4	0.3583200501169	1.09968414977368e-15	ENSG00000272844	antisense
N4BP2L2-IT2	0.358292454004797	1.10562054311845e-15	ENSG00000281026	sense_intronic
RP11-435O5.4	0.358264870163095	1.1115857397502e-15	ENSG00000271659	antisense
FBXO38	0.358248295709693	1.11518526758854e-15	ENSG00000145868	protein_coding
MAP10	0.358185093851952	1.12901635297597e-15	ENSG00000212916	protein_coding
TRMT10A	0.35817702847038	1.13079345425925e-15	ENSG00000145331	protein_coding
BTAF1	0.358124784511421	1.14237142726986e-15	ENSG00000095564	protein_coding
RP1-122P22.2	0.358097661590493	1.14842805669582e-15	ENSG00000233895	lincRNA
WDR27	0.358012309214728	1.1676939591775e-15	ENSG00000184465	protein_coding
ARID4A	0.357994427409268	1.17177030090306e-15	ENSG00000032219	protein_coding
ZNF37A	0.357993756450017	1.17192352464044e-15	ENSG00000075407	protein_coding
EBLN3P	0.357975290860522	1.17614815220657e-15	NA	NA
JMY	0.357868274573973	1.20092781808854e-15	ENSG00000152409	protein_coding
ZCCHC7	0.357669954218523	1.24821148025237e-15	ENSG00000147905	protein_coding
PCMTD1	0.357597073946456	1.26604300146982e-15	ENSG00000168300	protein_coding
CTD-2201E18.5	0.357553254867517	1.27688430679754e-15	ENSG00000271788	lincRNA
RP11-1348G14.4	0.357379501736039	1.32077719037239e-15	ENSG00000251417	lincRNA
ILF3-AS1	0.357368544656312	1.32359424822826e-15	NA	NA
GS1-124K5.3	0.357353437891991	1.32748786308799e-15	NA	NA
RP11-850A17.1	0.357271687731134	1.34875403174291e-15	ENSG00000277324	antisense
FAM172A	0.357210993931206	1.36475868809752e-15	ENSG00000113391	protein_coding
CTB-113P19.3	0.357154592041537	1.37979866018536e-15	ENSG00000253921	antisense
ZNF214	0.357012695651922	1.41835976792741e-15	ENSG00000149050	protein_coding
RP11-57K17.1	0.356938814096004	1.43885435782542e-15	ENSG00000216809	processed_pseudogene
YTHDC1	0.356908373487057	1.44738284369249e-15	ENSG00000083896	protein_coding
RP5-855D21.2	0.356907707071926	1.44757010598685e-15	ENSG00000273402	antisense
COG3	0.356875064779599	1.45677174860781e-15	ENSG00000136152	protein_coding
RP3-329A5.8	0.356829741774871	1.46964328647243e-15	ENSG00000272374	lincRNA
RN7SKP70	0.356815721368915	1.4736475864669e-15	ENSG00000252464	misc_RNA
RP11-468E2.11	0.356610755897883	1.53342435225939e-15	ENSG00000278784	sense_intronic
FAM192A	0.356586950818718	1.54051938398593e-15	ENSG00000172775	protein_coding
PELI1	0.356568993235616	1.54589290445995e-15	ENSG00000197329	protein_coding
TSC22D1-AS1	0.356499949512607	1.56672506423273e-15	ENSG00000278156	antisense
KIAA0907	0.356484792914739	1.57133493554879e-15	ENSG00000132680	protein_coding
GKAP1	0.356411095910518	1.59394031942558e-15	ENSG00000165113	protein_coding
AP000648.5	0.356390073035171	1.60044707291049e-15	ENSG00000280385	TEC
SRSF3	0.356359759731314	1.60987522355468e-15	ENSG00000112081	protein_coding
FTX	0.356328618234031	1.61961774115226e-15	ENSG00000230590	lincRNA
SPICE1	0.356247758371499	1.6451855703015e-15	ENSG00000163611	protein_coding
C8orf44	0.356233009701426	1.64989163050683e-15	ENSG00000213865	protein_coding
RP11-329B9.3	0.356212299000244	1.65652239423494e-15	ENSG00000273403	lincRNA
ZNF512	0.356177128298364	1.66784267676282e-15	ENSG00000243943	protein_coding
RP11-44F14.6	0.35611746606699	1.68721990621913e-15	ENSG00000279722	TEC
MGEA5	0.355973715693057	1.73481982765888e-15	ENSG00000198408	protein_coding
FAM117B	0.355968324614821	1.73663038476695e-15	ENSG00000138439	protein_coding
SF3B1	0.355865963326733	1.77136185127016e-15	ENSG00000115524	protein_coding
CH17-264L24.1	0.355829517808783	1.78389179908484e-15	ENSG00000279278	lincRNA
C1GALT1C1L	0.355828836567129	1.78412683603133e-15	ENSG00000223658	protein_coding
SNORA11	0.355824082489644	1.78576789916461e-15	ENSG00000221716	snoRNA
RP11-79N23.1	0.355778355272355	1.80162837372438e-15	ENSG00000227885	lincRNA
RP11-336K24.12	0.355742232586506	1.81425521504027e-15	ENSG00000273002	antisense
RP13-39P12.3	0.355674117490017	1.83830194736538e-15	ENSG00000228748	antisense
RPS3A	0.355673339026958	1.83857856925817e-15	ENSG00000145425	protein_coding
DYNC2LI1	0.355594955575817	1.86664184326889e-15	ENSG00000138036	protein_coding
RP4-724E16.2	0.355572146090497	1.87488691315355e-15	ENSG00000197670	antisense
ZNF721	0.355282285419536	1.9828304295602e-15	ENSG00000182903	protein_coding
CLUHP3	0.355243513586195	1.99772388772725e-15	NA	NA
U82670.9	0.355145581603101	2.03583331856571e-15	ENSG00000229979	processed_pseudogene
SPATA17	0.355127047282674	2.04312568758799e-15	ENSG00000162814	protein_coding
KLHDC1	0.355088868938191	2.0582279441763e-15	ENSG00000197776	protein_coding
RP11-336A10.2	0.354986104581564	2.09942514362745e-15	ENSG00000226647	antisense
RP11-110H1.4	0.354972573485627	2.10490957685424e-15	ENSG00000263916	sense_intronic
RP11-563J2.3	0.354898835922779	2.13504500160061e-15	ENSG00000212743	lincRNA
SGMS1	0.354826198452717	2.1651447828008e-15	ENSG00000198964	protein_coding
ZMAT1	0.354796425316833	2.17760229364173e-15	ENSG00000166432	protein_coding
ZNF75A	0.35469412053704	2.22094670222104e-15	ENSG00000162086	protein_coding
RPS7P14	0.354658000447284	2.2364514182027e-15	NA	NA
AL136419.6	0.354643977913879	2.24249924370937e-15	ENSG00000260669	processed_transcript
ZBTB1	0.35463217746916	2.24760113418065e-15	ENSG00000126804	protein_coding
RP13-516M14.1	0.354571863634149	2.27385612789857e-15	ENSG00000260563	lincRNA
PHF14	0.354568338844546	2.27539976735276e-15	ENSG00000106443	protein_coding
ZNF793	0.35447403922744	2.31708118110447e-15	ENSG00000188227	protein_coding
RBM25	0.354387413771866	2.35603046890753e-15	ENSG00000119707	protein_coding
RP11-159F24.3	0.354298459514871	2.39669555723811e-15	ENSG00000249492	processed_transcript
WAC	0.354221777576832	2.43230273998478e-15	ENSG00000095787	protein_coding
CGRRF1	0.354110873568953	2.48472118180987e-15	ENSG00000100532	protein_coding
MIER1	0.354073690110818	2.50254280724766e-15	ENSG00000198160	protein_coding
RP11-1084A12.1	0.354016674071746	2.5301139350431e-15	ENSG00000243094	processed_pseudogene
TRAPPC13	0.353991420877876	2.54242063677211e-15	ENSG00000113597	protein_coding
MSL3	0.353985274864188	2.5454246677032e-15	ENSG00000005302	protein_coding
RP11-755F10.3	0.353879907415701	2.59747104976089e-15	ENSG00000254461	antisense
ZNF224	0.353850987496967	2.61193784080725e-15	ENSG00000267680	protein_coding
STARD4-AS1	0.353841958272226	2.61647076513224e-15	NA	NA
LDLRAD4	0.353840925118452	2.61698992938188e-15	ENSG00000168675	protein_coding
TTLL3	0.353789756949326	2.64282905657757e-15	ENSG00000214021	protein_coding
SPRY2	0.353714650519979	2.68121076668465e-15	ENSG00000136158	protein_coding
TBC1D32	0.353608541466319	2.73636980800075e-15	ENSG00000146350	protein_coding
AP4B1-AS1	0.353605757255168	2.73783202895131e-15	NA	NA
CCAR1	0.353536693550895	2.77434958795267e-15	ENSG00000060339	protein_coding
RASA2	0.353535396440484	2.7750399909595e-15	ENSG00000155903	protein_coding
AKAP11	0.353432418413922	2.83039281779607e-15	ENSG00000023516	protein_coding
HELQ	0.353355887458947	2.87223033937212e-15	ENSG00000163312	protein_coding
RP11-500G10.5	0.353324222816532	2.88971757535587e-15	ENSG00000277218	sense_intronic
ZNF84	0.353306881351504	2.89933888084966e-15	ENSG00000198040	protein_coding
RP11-81K2.1	0.353246470083615	2.93310214216427e-15	ENSG00000262039	antisense
RP11-98D18.17	0.35318716866806	2.96662034103153e-15	ENSG00000269489	lincRNA
RBM17	0.353134752548131	2.99655964929995e-15	ENSG00000134453	protein_coding
RP5-882C2.2	0.353081032801001	3.02755124417683e-15	ENSG00000260793	antisense
RP11-666O2.2	0.353060565297331	3.03944178170729e-15	ENSG00000275441	antisense
PCDHB10	0.35305922168346	3.04022395150372e-15	ENSG00000120324	protein_coding
NSA2	0.353054501895755	3.0429730893054e-15	ENSG00000164346	protein_coding
TRIM13	0.353043040771573	3.04965901768174e-15	ENSG00000204977	protein_coding
LINC00894	0.352927096525579	3.11811180433162e-15	NA	NA
PLAGL1	0.352906397813303	3.13048984252436e-15	ENSG00000118495	protein_coding
GHc-857G6.7	0.352863614900284	3.15622750790872e-15	ENSG00000279894	TEC
AC005519.4	0.352833082605586	3.17472223187489e-15	ENSG00000258559	sense_overlapping
RC3H1	0.352815006920141	3.185721532409e-15	ENSG00000135870	protein_coding
RP11-46I8.3	0.352792999266638	3.19916398840678e-15	ENSG00000262693	antisense
ZNF383	0.35269897958669	3.25722164357782e-15	ENSG00000188283	protein_coding
CTD-2231E14.2	0.352551078090319	3.35065064749632e-15	ENSG00000279198	TEC
PPP4R3B	0.352409405278492	3.44260903792262e-15	ENSG00000275052	protein_coding
WDR5B	0.352292464974701	3.52037603521678e-15	ENSG00000196981	protein_coding
RP11-329B9.5	0.352259768663694	3.5424262426211e-15	ENSG00000272922	lincRNA
ZCCHC18	0.35224433679349	3.55288043721217e-15	ENSG00000166707	protein_coding
RP11-18H7.1	0.352232188651089	3.56113139086331e-15	ENSG00000242622	lincRNA
TOB1-AS1	0.352124166791132	3.63533115307158e-15	NA	NA
EIF4A2	0.352090634789087	3.65867120806994e-15	ENSG00000156976	protein_coding
FAM204A	0.352076637059679	3.66845782248185e-15	ENSG00000165669	protein_coding
ZNF570	0.351956764337509	3.75332656802384e-15	ENSG00000171827	protein_coding
FSIP2	0.351952621174646	3.75629407873503e-15	ENSG00000188738	protein_coding
SPAST	0.351890452777867	3.80109920907522e-15	ENSG00000021574	protein_coding
NPM1P26	0.351840431579942	3.83753018423002e-15	NA	NA
FAM76B	0.351806854502684	3.8621767061554e-15	ENSG00000077458	protein_coding
ZNF791	0.351799188700527	3.86782536504121e-15	ENSG00000173875	protein_coding
LIPT1	0.351763559674171	3.89418572504478e-15	ENSG00000144182	protein_coding
SNORA12	0.351746004202978	3.90723900795076e-15	ENSG00000212464	snoRNA
RP11-346C20.4	0.35160062802559	4.01699564085505e-15	ENSG00000271009	lincRNA
FCF1P2	0.351484735753416	4.10665473397062e-15	NA	NA
AC005013.5	0.351398152234839	4.17491817279898e-15	ENSG00000228421	lincRNA
PRPF18	0.351299287485637	4.25422651923884e-15	ENSG00000165630	protein_coding
DFNB59	0.351267558693656	4.2799910242355e-15	ENSG00000204311	protein_coding
RBBP6	0.351239941084893	4.30254175317342e-15	ENSG00000122257	protein_coding
ETV1	0.351151088365879	4.37588693057053e-15	ENSG00000006468	protein_coding
SLC13A4	0.351082580928894	4.4332740801999e-15	ENSG00000164707	protein_coding
RP11-384M15.3	0.351066106711497	4.44718393780082e-15	ENSG00000260252	antisense
RP11-438L19.1	0.351021600836905	4.48497656106204e-15	ENSG00000272800	lincRNA
RP11-87H9.5	0.35100733124461	4.49716032094063e-15	ENSG00000279456	TEC
TRAM1L1	0.350989816080466	4.51215964294382e-15	ENSG00000174599	protein_coding
RP11-669E14.6	0.350811300037873	4.667861441321e-15	ENSG00000262372	antisense
ATF2	0.350803321474883	4.67494207365909e-15	ENSG00000115966	protein_coding
ZMYND11	0.350695533683384	4.77163836149602e-15	ENSG00000015171	protein_coding
RP11-661O13.1	0.350633585261581	4.82809748162618e-15	ENSG00000266708	antisense
TBL1XR1	0.350554485922403	4.90114141024075e-15	ENSG00000177565	protein_coding
RP11-286N22.8	0.350538472681326	4.91606020208694e-15	ENSG00000256591	protein_coding
RP11-67A1.2	0.350526951033622	4.92682194108237e-15	ENSG00000261864	processed_transcript
LINC00240	0.350508545107004	4.94406188707383e-15	NA	NA
RP11-77K12.9	0.350491064729372	4.96048971345077e-15	ENSG00000274220	lincRNA
RP11-677M14.3	0.35030863976518	5.13515856622709e-15	ENSG00000250073	antisense
RP11-837J7.4	0.350259743529376	5.18299245084429e-15	ENSG00000277299	antisense
ICE2	0.350259583603865	5.18314961678112e-15	ENSG00000128915	protein_coding
KB-1471A8.1	0.349996302841031	5.44833071776598e-15	ENSG00000245330	lincRNA
ZNF655	0.349978479193604	5.46675649112085e-15	ENSG00000197343	protein_coding
RP11-347I19.8	0.34993943446536	5.50733418124884e-15	ENSG00000272849	lincRNA
VCPKMT	0.349881451778391	5.56813921880638e-15	ENSG00000100483	protein_coding
RP11-121L10.2	0.349708340334235	5.75362278378947e-15	ENSG00000280367	TEC
KIAA1143	0.34968378703815	5.78041705814765e-15	ENSG00000163807	protein_coding
ZNF143	0.349573562879169	5.90221756140804e-15	ENSG00000166478	protein_coding
RP11-725P16.2	0.34952955558898	5.95154701182987e-15	ENSG00000272769	lincRNA
PSMA3-AS1	0.349475651023894	6.01252214733318e-15	NA	NA
ZNF292	0.349467959321212	6.02127257751368e-15	ENSG00000188994	protein_coding
ZNF799	0.34943545340557	6.05839096931872e-15	ENSG00000196466	protein_coding
RP11-508N22.12	0.34936417809352	6.14056758489218e-15	ENSG00000272983	lincRNA
RP11-778D9.13	0.349287754249865	6.22989522601138e-15	ENSG00000273181	lincRNA
CXorf23	0.349286806153411	6.23101137159828e-15	ENSG00000173681	protein_coding
LA16c-358B7.3	0.349225214902095	6.30394151965731e-15	ENSG00000261505	antisense
KIAA1147	0.349161713945079	6.38000969991873e-15	ENSG00000257093	protein_coding
ZC3H12B	0.348886130255013	6.72070116293239e-15	ENSG00000102053	protein_coding
RP11-101E7.2	0.348882744602024	6.72499574055722e-15	ENSG00000260277	antisense
RP11-119F19.5	0.34885054370499	6.76597621837985e-15	ENSG00000280355	TEC
SCARNA15	0.348800260237125	6.83045997019691e-15	ENSG00000277864	scaRNA
ATAT1	0.348704633898137	6.95475954565608e-15	ENSG00000137343	protein_coding
RP11-346C20.3	0.34869775164002	6.96379054198775e-15	NA	NA
TAS2R14	0.348674763622867	6.9940392171613e-15	ENSG00000212127	protein_coding
IRGM	0.348620442341982	7.0660307486185e-15	ENSG00000237693	protein_coding
RP11-295K2.3	0.348540220136084	7.1736799856735e-15	ENSG00000229739	antisense
GLRB	0.348529354651306	7.18838341593585e-15	ENSG00000109738	protein_coding
RNY4P10	0.34850060903253	7.2274253914662e-15	ENSG00000202441	misc_RNA
TRDMT1	0.348321178625264	7.47587036902263e-15	ENSG00000107614	protein_coding
RAB11FIP2	0.348270801923742	7.54711718414085e-15	ENSG00000107560	protein_coding
KB-431C1.5	0.348233205664586	7.60072251680209e-15	ENSG00000272037	antisense
ZBTB6	0.348191721289951	7.66030509347369e-15	ENSG00000186130	protein_coding
ZNF678	0.348108053177667	7.78187208074222e-15	ENSG00000181450	protein_coding
RP11-687F6.5	0.348079968454334	7.82310096964165e-15	ENSG00000274776	lincRNA
RP11-383C5.5	0.348075680611225	7.82941442868439e-15	ENSG00000234134	sense_intronic
TRNT1	0.348058026917581	7.85546058237985e-15	ENSG00000072756	protein_coding
RP5-991G20.2	0.34801130035569	7.92481161718776e-15	ENSG00000259209	antisense
RP11-699C17.1	0.347949127471437	8.01801989704351e-15	ENSG00000277310	sense_intronic
HOXA-AS2	0.347733752994539	8.34929598411303e-15	ENSG00000253552	antisense
USP3	0.347721655919729	8.36829605130874e-15	ENSG00000140455	protein_coding
BCLAF1	0.347667290920336	8.45420846835592e-15	ENSG00000029363	protein_coding
PRPF38A	0.347625421977965	8.52096271849418e-15	ENSG00000134748	protein_coding
SLC25A25-AS1	0.347558747611481	8.62833454436249e-15	NA	NA
SMARCAD1	0.347289554639475	9.07550061901304e-15	ENSG00000163104	protein_coding
HSD17B7P2	0.347282349025329	9.08777729439552e-15	ENSG00000099251	transcribed_unprocessed_pseudogene
PAN3-AS1	0.347268217825443	9.11190086217123e-15	NA	NA
RP3-467N11.1	0.347255718661227	9.1332907041235e-15	ENSG00000260000	antisense
AC005154.6	0.34722731881708	9.1820746741844e-15	ENSG00000196295	processed_transcript
ZNF674	0.347211444846951	9.20945353091405e-15	ENSG00000251192	protein_coding
C1orf27	0.347182621005229	9.25937273545361e-15	ENSG00000157181	protein_coding
MTND5P28	0.347106966662853	9.39166241330644e-15	NA	NA
KIF5B	0.346884325548786	9.79182337591741e-15	ENSG00000170759	protein_coding
ZNF514	0.346849628910046	9.85567295887439e-15	ENSG00000144026	protein_coding
RP11-455I9.1	0.346835824697434	9.88118920655066e-15	ENSG00000278959	TEC
AGBL2	0.346834846337648	9.883000102172e-15	ENSG00000165923	protein_coding
RP11-1109F11.5	0.34677481397129	9.99474208545906e-15	ENSG00000271259	lincRNA
C1orf132	0.346675162071158	1.01829723064805e-14	NA	NA
RSBN1	0.346656144773242	1.02192867016311e-14	ENSG00000081019	protein_coding
RNU6-312P	0.346637042161102	1.02558918849182e-14	ENSG00000201499	snRNA
UFM1	0.346559055458381	1.04066720529055e-14	ENSG00000120686	protein_coding
RP11-181K3.4	0.346531157448958	1.04611366090838e-14	ENSG00000224468	antisense
MIR186	0.34651928142626	1.04844066129949e-14	ENSG00000207721	miRNA
RP11-968A15.2	0.346449609485749	1.06219487053133e-14	ENSG00000257596	antisense
RP11-632K20.7	0.346381539256357	1.07580374955379e-14	ENSG00000223509	transcribed_processed_pseudogene
CLDND1	0.346372257749038	1.07767254586317e-14	ENSG00000080822	protein_coding
CSNK1G2-AS1	0.34633359667385	1.08549112122213e-14	ENSG00000180846	antisense
RP11-645C24.5	0.346294021574133	1.09355216534342e-14	ENSG00000260306	lincRNA
ACVR2A	0.346257353704035	1.10107342473585e-14	ENSG00000121989	protein_coding
RP11-298I3.3	0.346250994670824	1.10238293285401e-14	ENSG00000280129	TEC
MRPL1	0.346174007580023	1.11835850156402e-14	ENSG00000169288	protein_coding
IL6ST	0.346129674265183	1.1276608976843e-14	ENSG00000134352	protein_coding
RBPJ	0.345955942514533	1.16485181747914e-14	ENSG00000168214	protein_coding
RIC3	0.345933420663592	1.16976032715529e-14	ENSG00000166405	protein_coding
STIM2	0.345823082496266	1.19410258492441e-14	ENSG00000109689	protein_coding
RPS4XP16	0.345754967804932	1.2093770058122e-14	NA	NA
UTP14C	0.345733666630138	1.21419291578874e-14	ENSG00000253797	protein_coding
TH2LCRR	0.345711107646564	1.21931370767394e-14	NA	NA
ZNF663P	0.345665684823576	1.229688838632e-14	ENSG00000215452	transcribed_unitary_pseudogene
ZNF615	0.345648435012679	1.23365155023222e-14	ENSG00000197619	protein_coding
RP11-111H13.1	0.345542183172321	1.25833787568282e-14	ENSG00000241962	protein_coding
CTD-2561J22.5	0.34554115543645	1.25857900772506e-14	ENSG00000268119	processed_transcript
MED4	0.345475980944084	1.27396346153127e-14	ENSG00000136146	protein_coding
GLUD1P3	0.345431063312502	1.28467348317147e-14	NA	NA
CHML	0.345423064281924	1.28658998858604e-14	ENSG00000203668	protein_coding
RP11-173M1.5	0.34539696513453	1.29286266212068e-14	ENSG00000265683	processed_pseudogene
RP11-799B12.1	0.3452190116591	1.33643872084947e-14	ENSG00000279332	TEC
CTC-542B22.2	0.345050983822496	1.37890480184033e-14	ENSG00000263990	lincRNA
Metazoa_SRP	0.345028150594548	1.38477668819634e-14	NA	NA
LINC01089	0.344961786748423	1.40198265353751e-14	NA	NA
CTD-2283N19.1	0.344952163706743	1.40449493454244e-14	ENSG00000251330	antisense
ZNF569	0.344915481710232	1.41411203455844e-14	ENSG00000196437	protein_coding
ZNF14	0.344911904710175	1.41505328293482e-14	ENSG00000105708	protein_coding
AP000255.6	0.344870639677259	1.42595625305511e-14	ENSG00000273091	lincRNA
LINC00865	0.344668289426272	1.48062477350087e-14	NA	NA
RNU2-11P	0.344630641171968	1.49102051485561e-14	ENSG00000239122	snRNA
ZNF700	0.344489926131085	1.53051348170663e-14	ENSG00000196757	protein_coding
SPRY4-IT1	0.34446190900294	1.53849832186511e-14	NA	NA
NPHP3	0.344330888800462	1.57638440158909e-14	ENSG00000113971	protein_coding
RP5-890E16.2	0.344317140489253	1.58041253712747e-14	ENSG00000263412	processed_transcript
UBXN4	0.344279905223809	1.59137290438269e-14	ENSG00000144224	protein_coding
GPCPD1	0.344162405334434	1.62645055181165e-14	ENSG00000125772	protein_coding
APBB3	0.344082808551045	1.65064249588463e-14	ENSG00000113108	protein_coding
RP11-363N22.3	0.344040667257704	1.66359305426328e-14	ENSG00000205740	processed_transcript
TAF7	0.343963622004713	1.68752815147614e-14	ENSG00000178913	protein_coding
PAPD4	0.343891349771831	1.71028724198725e-14	ENSG00000164329	protein_coding
PLOD2	0.343858818774324	1.7206294834196e-14	ENSG00000152952	protein_coding
RP11-66N24.3	0.343845792814348	1.72478786436074e-14	ENSG00000258727	antisense
ZRANB3	0.34380841642191	1.73677461373591e-14	ENSG00000121988	protein_coding
CTD-3214K23.1	0.343722122039167	1.76476244005688e-14	ENSG00000271555	sense_intronic
RP11-1319K7.1	0.343696151181196	1.7732718041113e-14	ENSG00000179978	unprocessed_pseudogene
CTD-2002H8.2	0.34368176552279	1.7780025743134e-14	ENSG00000258682	sense_overlapping
LINC01560	0.343662435954624	1.78437865676297e-14	NA	NA
RP11-464F9.20	0.343628036211792	1.79578131469106e-14	ENSG00000268584	antisense
HERC4	0.343612120290771	1.80108119411029e-14	ENSG00000148634	protein_coding
SMN1	0.343605537714028	1.80327762244613e-14	ENSG00000172062	protein_coding
CTB-129P6.11	0.343552182047878	1.8211781656806e-14	ENSG00000267114	lincRNA
CCNG2	0.343509890500163	1.83549044300594e-14	ENSG00000138764	protein_coding
BNIP3P27	0.343477311950751	1.84659080562054e-14	NA	NA
RP11-124D2.7	0.343476496337409	1.84686954933393e-14	ENSG00000270433	transcribed_unprocessed_pseudogene
GLUD1P7	0.343475853366033	1.84708932007644e-14	NA	NA
AC022154.7	0.343472462871949	1.84824863165584e-14	ENSG00000268093	antisense
RP5-1165K10.2	0.343436361105064	1.86063724038136e-14	ENSG00000273432	processed_transcript
RP11-320M2.1	0.343399361026097	1.8734185970554e-14	ENSG00000257135	lincRNA
RP3-476K8.3	0.343368328138624	1.88420499349522e-14	ENSG00000225891	antisense
MPHOSPH10	0.343309462826543	1.90483294399289e-14	ENSG00000124383	protein_coding
RP11-81A1.6	0.343302947595259	1.90712961803048e-14	ENSG00000278600	sense_intronic
TADA1	0.34324475870943	1.92776247932087e-14	ENSG00000152382	protein_coding
ZNF354B	0.343009944646796	2.01327069180228e-14	ENSG00000178338	protein_coding
PPIG	0.342974791321303	2.02638787572569e-14	ENSG00000138398	protein_coding
ANKRD10	0.342923454331886	2.04569453979715e-14	ENSG00000088448	protein_coding
RP3-426I6.6	0.342909603494254	2.05093434412827e-14	ENSG00000270031	sense_intronic
AC096574.5	0.34287001433197	2.06598368642958e-14	ENSG00000227107	lincRNA
ARL6	0.342867583890063	2.06691110908923e-14	ENSG00000113966	protein_coding
HYPK	0.342860142474178	2.0697531884052e-14	ENSG00000242028	protein_coding
WNT2B	0.342855607531102	2.07148708542364e-14	ENSG00000134245	protein_coding
ZNF431	0.342847756454443	2.07449224584023e-14	ENSG00000196705	protein_coding
ARHGAP12	0.34278181332936	2.09990264321944e-14	ENSG00000165322	protein_coding
METTL3	0.342751275916578	2.11177301815067e-14	ENSG00000165819	protein_coding
ZNF558	0.342611878834881	2.16679983490679e-14	ENSG00000167785	protein_coding
RP11-516C1.1	0.342458114030469	2.2291295716788e-14	ENSG00000259595	antisense
AC005253.2	0.342440618500527	2.23633195180823e-14	ENSG00000268030	antisense
DZIP1	0.342109517390675	2.37701864790379e-14	ENSG00000134874	protein_coding
RP11-278C7.1	0.342077102201992	2.39124961642934e-14	ENSG00000257511	processed_pseudogene
RP11-468E2.5	0.34202495492933	2.41431886515221e-14	ENSG00000259321	lincRNA
AL138706.1	0.341984783742707	2.43223871282539e-14	NA	NA
RP11-326C3.7	0.341953118291544	2.44645611353271e-14	ENSG00000254910	antisense
WBP4	0.341934941786942	2.45465391799729e-14	ENSG00000120688	protein_coding
UPF2	0.341917243167317	2.46266206837207e-14	ENSG00000151461	protein_coding
NAA16	0.341904640389577	2.46838009535793e-14	ENSG00000172766	protein_coding
RP11-53O19.3	0.341825911042832	2.504396303208e-14	ENSG00000272335	lincRNA
RPL36AP43	0.3417913572141	2.52036581524267e-14	ENSG00000241362	processed_pseudogene
FAM35A	0.341785733800916	2.52297417933932e-14	ENSG00000122376	protein_coding
SNHG20	0.341589870302463	2.61549354847187e-14	NA	NA
MALAT1	0.34157379557624	2.62323274150488e-14	ENSG00000251562	lincRNA
SNORA40	0.341413751775093	2.70152089111371e-14	ENSG00000210825	snoRNA
U2SURP	0.341361109325912	2.72776901695584e-14	ENSG00000163714	protein_coding
RP11-459F6.3	0.341331123091728	2.7428320975158e-14	ENSG00000260927	antisense
TPM1	0.341321581750797	2.74764210941664e-14	ENSG00000140416	protein_coding
RP11-53I6.4	0.341284490123635	2.76641954715123e-14	ENSG00000263393	antisense
MFSD8	0.341277382734228	2.77003196077729e-14	ENSG00000164073	protein_coding
CTD-3199J23.6	0.341231283012298	2.79357521334244e-14	ENSG00000267681	transcribed_processed_pseudogene
ZNF253	0.341205290891752	2.80693582755307e-14	ENSG00000256771	protein_coding
RP11-1099M24.6	0.341188141648525	2.8157852567753e-14	ENSG00000280046	TEC
RNASEH2B	0.341153152903733	2.83392521906386e-14	ENSG00000136104	protein_coding
RP11-311P8.2	0.341091534233462	2.86615044928324e-14	ENSG00000232186	processed_pseudogene
RP11-158H5.8	0.341055689613556	2.8850613934306e-14	ENSG00000274184	lincRNA
CSNK1G3	0.340988512513728	2.92083277120233e-14	ENSG00000151292	protein_coding
ZNF133	0.340892814444535	2.97254336131502e-14	ENSG00000125846	protein_coding
RP1-20C7.6	0.340797902378446	3.0247153434183e-14	ENSG00000272223	antisense
NPHP1	0.340773827250435	3.03809122860735e-14	ENSG00000144061	protein_coding
BBS2	0.34072152606438	3.06734934331333e-14	ENSG00000125124	protein_coding
SUGT1P3	0.340608502226819	3.13152331310423e-14	ENSG00000239827	transcribed_unprocessed_pseudogene
PGM5P2	0.340575000261832	3.15079704888575e-14	ENSG00000277778	transcribed_unprocessed_pseudogene
ZNF767P	0.340438790260991	3.23036352834324e-14	NA	NA
CFAP69	0.340371593739155	3.27033832031193e-14	ENSG00000105792	protein_coding
DCLRE1A	0.340347918065188	3.28453803534847e-14	ENSG00000198924	protein_coding
RP11-449J21.5	0.340335873515839	3.29178504749498e-14	ENSG00000267128	antisense
RP11-285G1.14	0.340328205205489	3.29640711082699e-14	ENSG00000273363	sense_intronic
CTD-2199O4.6	0.340301469067781	3.31257209403976e-14	ENSG00000272417	lincRNA
LYRM7	0.340240626461183	3.34964842777759e-14	ENSG00000186687	protein_coding
DENND4A	0.340234112438174	3.35364197610361e-14	ENSG00000174485	protein_coding
RNU1-122P	0.340201299543173	3.37382963584748e-14	ENSG00000202408	snRNA
POC5	0.340192558782685	3.37922732457103e-14	ENSG00000152359	protein_coding
RP11-324I22.4	0.340188072733431	3.38200088440068e-14	ENSG00000271335	antisense
CCNL2	0.340187551085205	3.38232354517374e-14	ENSG00000221978	protein_coding
MRFAP1L1	0.340168060692344	3.39440080134814e-14	ENSG00000178988	protein_coding
RP11-422P24.11	0.340159589137641	3.39966338595005e-14	ENSG00000272654	lincRNA
PHKB	0.340112450168489	3.42909281475261e-14	ENSG00000102893	protein_coding
AF011889.2	0.340110073638005	3.43058310551144e-14	ENSG00000238039	lincRNA
CTD-3220F14.3	0.340006465021147	3.49617556509951e-14	ENSG00000276846	antisense
RPL34	0.339925233627319	3.54845977292651e-14	ENSG00000109475	protein_coding
RP11-520H14.7	0.339901996002341	3.56355703004609e-14	ENSG00000280157	TEC
AL022393.9	0.339865815672137	3.58718845321768e-14	ENSG00000280107	TEC
LRIG1	0.33983322059323	3.60860963448739e-14	ENSG00000144749	protein_coding
SPACA6	0.339770270870861	3.6503351116891e-14	ENSG00000182310	protein_coding
SOCS5	0.33971459983448	3.68762979950522e-14	ENSG00000171150	protein_coding
RP11-503E24.2	0.339713756520896	3.68819760724143e-14	ENSG00000254165	antisense
RN7SL145P	0.339638538646092	3.73918843405983e-14	ENSG00000244357	misc_RNA
AC000123.4	0.339617632391698	3.75348325920244e-14	ENSG00000224138	antisense
SLU7	0.339467048299992	3.85804079685217e-14	ENSG00000164609	protein_coding
SNX1	0.339375299489806	3.92314030313405e-14	ENSG00000028528	protein_coding
RN7SL403P	0.339332395286113	3.95395087311763e-14	ENSG00000240625	misc_RNA
RP11-244F12.3	0.33932587942008	3.95865077568585e-14	ENSG00000259498	antisense
FAM122C	0.339220595241023	4.03535583885905e-14	ENSG00000156500	protein_coding
CREB1	0.339140947613789	4.0943494053161e-14	ENSG00000118260	protein_coding
GUSBP11	0.339120019209047	4.10999042082718e-14	NA	NA
SNORA13	0.339117752000531	4.11168834959058e-14	ENSG00000238363	snoRNA
CHD9	0.339117561942318	4.11183071678271e-14	ENSG00000177200	protein_coding
RP11-363J20.1	0.339078406124279	4.14126449494863e-14	ENSG00000258957	lincRNA
AF230666.2	0.33904001976337	4.17032029596657e-14	ENSG00000223697	antisense
CTC-471F3.5	0.339027709728034	4.1796803785065e-14	ENSG00000269069	processed_pseudogene
SERINC3	0.338700273579334	4.43634892514016e-14	ENSG00000132824	protein_coding
RBBP9	0.338602772808082	4.51571844044759e-14	ENSG00000089050	protein_coding
LINC00115	0.338510012111165	4.59252042043284e-14	NA	NA
TM9SF3	0.33843564813761	4.65501393637959e-14	ENSG00000077147	protein_coding
RP11-574K11.31	0.338291711325692	4.77835149170289e-14	ENSG00000272916	protein_coding
RAB28P5	0.338146753578122	4.9057993290099e-14	NA	NA
ATRX	0.338142865967698	4.90926281452875e-14	ENSG00000085224	protein_coding
ARHGEF3	0.338073973728677	4.97103816578515e-14	ENSG00000163947	protein_coding
RP11-486O12.2	0.337933259155232	5.09959283130753e-14	ENSG00000247373	lincRNA
AC005517.3	0.337900291207618	5.1301797510959e-14	ENSG00000223878	processed_pseudogene
RP11-355F16.1	0.33787333823008	5.15531963749091e-14	ENSG00000270571	antisense
RP11-325N19.3	0.33782394987214	5.20169939640573e-14	ENSG00000246863	lincRNA
DCUN1D1	0.337808335472516	5.21644750752579e-14	ENSG00000043093	protein_coding
GSDMB	0.337808162365189	5.21661124029836e-14	ENSG00000073605	protein_coding
MED30	0.337784993553793	5.23857086315989e-14	ENSG00000164758	protein_coding
RP5-894A10.6	0.337655807341124	5.36268579771439e-14	ENSG00000270157	sense_intronic
ZNF736	0.337634713989827	5.38322295844042e-14	ENSG00000234444	protein_coding
MSL2	0.337562437440576	5.45417994982088e-14	ENSG00000174579	protein_coding
RP11-206L10.9	0.337551994243496	5.46450798029386e-14	ENSG00000237491	lincRNA
RP11-368I7.6	0.337518891329613	5.49737266392798e-14	ENSG00000275734	antisense
RP4-583P15.16	0.337484814280242	5.53140679617863e-14	ENSG00000274501	antisense
CTC-1337H24.4	0.337442736995403	5.5737160824748e-14	ENSG00000275484	lincRNA
PRORSD1P	0.337267015303112	5.75386065010029e-14	ENSG00000162997	transcribed_unitary_pseudogene
ZNF26	0.337175988757591	5.84940921276438e-14	ENSG00000198393	protein_coding
SETD2	0.337167854972135	5.85802235767779e-14	ENSG00000181555	protein_coding
NFIA	0.337167323652365	5.85858542268824e-14	ENSG00000162599	protein_coding
RP11-829H16.3	0.337085346022625	5.9460994242053e-14	ENSG00000258525	antisense
CTD-2349P21.10	0.337033642092566	6.00195262082814e-14	ENSG00000265791	sense_intronic
CTD-2035E11.5	0.336997371023034	6.04144097014025e-14	ENSG00000272144	lincRNA
LEAP2	0.336978970147082	6.06157125084431e-14	ENSG00000164406	protein_coding
ZNF43	0.336977927407345	6.06271395820299e-14	ENSG00000198521	protein_coding
CNKSR2	0.336897949159891	6.15099164631936e-14	ENSG00000149970	protein_coding
RP11-539I5.1	0.336856862745512	6.19683015498137e-14	NA	NA
C2CD5	0.336778068320348	6.28567647908165e-14	ENSG00000111731	protein_coding
MAP9	0.336772475544177	6.2920299627211e-14	ENSG00000164114	protein_coding
KLHL8	0.336750597448473	6.31694434609171e-14	ENSG00000145332	protein_coding
TPT1	0.336678900404369	6.39927106557e-14	ENSG00000133112	protein_coding
RPS3AP44	0.336628397193877	6.45789198863301e-14	NA	NA
CTD-2527I21.14	0.336576121900276	6.51912402202279e-14	ENSG00000271032	antisense
IGIP	0.336547835772068	6.55249347050276e-14	ENSG00000182700	protein_coding
RP11-554J4.1	0.336519186955415	6.5864613811504e-14	ENSG00000272606	antisense
ZNF507	0.336501735311029	6.60723769769607e-14	ENSG00000168813	protein_coding
SEC31B	0.336444406986546	6.6759405008553e-14	ENSG00000075826	protein_coding
CNTRL	0.33634801436198	6.79303960333753e-14	ENSG00000119397	protein_coding
RP11-219D15.3	0.336343311707307	6.79880365371414e-14	ENSG00000272656	antisense
AC005785.5	0.336321517320348	6.82557969850007e-14	ENSG00000279203	TEC
RBM45	0.336277117820927	6.88044789387544e-14	ENSG00000155636	protein_coding
SLC38A1	0.33620916930198	6.9652554182097e-14	ENSG00000111371	protein_coding
C5orf63	0.336183802507056	6.99717794242058e-14	ENSG00000164241	protein_coding
SNORA31	0.336107090918433	7.09458947055139e-14	ENSG00000199477	snoRNA
DICER1-AS1	0.336100766872278	7.10267903559924e-14	NA	NA
CEP162	0.336086674049321	7.12073875634699e-14	ENSG00000135315	protein_coding
GPALPP1	0.336052806540153	7.16432360602414e-14	ENSG00000133114	protein_coding
LIMD1-AS1	0.336007099758431	7.22355935319713e-14	ENSG00000230530	bidirectional_promoter_lncRNA
CDK14	0.335795478318761	7.50413358895047e-14	ENSG00000058091	protein_coding
UBE2FP3	0.335739971137296	7.57947716343811e-14	NA	NA
SKIV2L2	0.335725054891783	7.59985000442107e-14	ENSG00000039123	protein_coding
ANKRA2	0.335693553241177	7.64305192085973e-14	ENSG00000164331	protein_coding
CRLF3	0.335484357199948	7.93611413978909e-14	ENSG00000176390	protein_coding
AC062029.1	0.335387260836757	8.07585015455951e-14	ENSG00000234028	antisense
IZUMO4	0.335363522643484	8.11037797277665e-14	ENSG00000099840	protein_coding
RP11-31H5.3	0.335346200388976	8.13566488156065e-14	ENSG00000274667	sense_intronic
GABBR1	0.335324946418382	8.16679683589459e-14	ENSG00000204681	protein_coding
RP11-35O15.1	0.335305248756602	8.19575336830956e-14	ENSG00000259424	antisense
RP11-332H14.2	0.335238266105645	8.29497580711901e-14	ENSG00000272994	lincRNA
TIGD4	0.335216036855908	8.32816371159377e-14	ENSG00000169989	protein_coding
LINC00624	0.335136047351214	8.44866656814279e-14	ENSG00000278811	antisense
RP11-96D1.10	0.335134187544608	8.45148856010013e-14	ENSG00000263276	sense_overlapping
AC005534.6	0.334862659095977	8.87355942842606e-14	ENSG00000234450	processed_pseudogene
SNORA69	0.334681544925479	9.1664978568718e-14	ENSG00000206622	snoRNA
RP11-513M16.7	0.334631430447329	9.24921402093681e-14	ENSG00000272842	antisense
ZNF19	0.334605471510454	9.29234744423077e-14	ENSG00000157429	protein_coding
RP11-331F9.3	0.334551225564044	9.3831197786736e-14	ENSG00000231393	antisense
ZNF763	0.334511303901529	9.45047694593153e-14	ENSG00000197054	protein_coding
B3GAT2	0.334510913352987	9.45113822667317e-14	ENSG00000112309	protein_coding
KLHDC2	0.334482408691677	9.49952520183173e-14	ENSG00000165516	protein_coding
LL22NC03-2H8.4	0.334449245500352	9.55612556593454e-14	ENSG00000234630	lincRNA
PPP1R12A	0.334442229851936	9.56814160198644e-14	ENSG00000058272	protein_coding
PHF6	0.334435610249882	9.57949288232191e-14	ENSG00000156531	protein_coding
LINC00652	0.33439022212505	9.65768048771941e-14	NA	NA
MTCO3P43	0.334300270192612	9.81448743366677e-14	NA	NA
RP3-523E19.2	0.334124243599946	1.01285920408012e-13	ENSG00000271218	antisense
SMAD7	0.334104654449801	1.0164150342793e-13	ENSG00000101665	protein_coding
RP11-769O8.1	0.334086129800688	1.01978888497826e-13	ENSG00000266171	antisense
RP11-83A24.2	0.334084596723165	1.02006859181583e-13	ENSG00000273247	antisense
RP11-73E17.2	0.334038543240052	1.02850608352981e-13	ENSG00000258738	antisense
GRPEL2	0.334001759703627	1.03529429963132e-13	ENSG00000164284	protein_coding
RP11-344N10.5	0.333989579602371	1.03755173395413e-13	ENSG00000272630	lincRNA
RP11-250B2.3	0.333868397013532	1.06027574213544e-13	ENSG00000233967	lincRNA
ICA1L	0.333807448888126	1.07188821168439e-13	ENSG00000163596	protein_coding
FSIP2-AS1	0.333768872919456	1.07930239386605e-13	NA	NA
PAPD7	0.33372046993406	1.08867639351965e-13	ENSG00000112941	protein_coding
NCBP2	0.333627041247349	1.10699641978197e-13	ENSG00000114503	protein_coding
SP3	0.333546251478143	1.12308135656255e-13	ENSG00000172845	protein_coding
TUBE1	0.333374176371815	1.15810777255894e-13	ENSG00000074935	protein_coding
RP11-66N24.4	0.333351604461286	1.16278101766525e-13	ENSG00000157306	processed_transcript
SETP20	0.333313098304435	1.1707959297572e-13	NA	NA
AGBL5-IT1	0.33330960779798	1.17152513502107e-13	NA	NA
LINC01424	0.333278868920989	1.17796606513066e-13	NA	NA
SLC26A10	0.333273094013853	1.17917998612062e-13	ENSG00000135502	protein_coding
PVRIG	0.333229335551878	1.1884181913752e-13	ENSG00000213413	protein_coding
RP11-493E12.2	0.33322838319768	1.18862003686467e-13	ENSG00000273302	sense_intronic
RP11-394O4.3	0.333197473075064	1.19518950712803e-13	ENSG00000253865	antisense
PPP3CB	0.333194984658821	1.19571992589687e-13	ENSG00000107758	protein_coding
FBXL3	0.333189872806122	1.19681026716613e-13	ENSG00000005812	protein_coding
CTC-436P18.1	0.333182204919178	1.19844762846953e-13	ENSG00000251279	antisense
RP11-488L18.10	0.333172999084488	1.20041629402121e-13	ENSG00000259865	lincRNA
L3MBTL3	0.333119786831842	1.21185795097951e-13	ENSG00000198945	protein_coding
ZNF586	0.333099763333273	1.21619099226809e-13	ENSG00000083828	protein_coding
PAPSS1	0.333039113584957	1.22940827275678e-13	ENSG00000138801	protein_coding
ZNF137P	0.333023389778635	1.23285783487981e-13	ENSG00000123870	transcribed_unprocessed_pseudogene
ANKRD29	0.332939463015686	1.25143105371889e-13	ENSG00000154065	protein_coding
GABARAPL2	0.332937299882428	1.2519133661074e-13	ENSG00000034713	protein_coding
ZNF852	0.332935994904272	1.25220442427486e-13	ENSG00000178917	protein_coding
OR1H1P	0.332934377691281	1.25256521427507e-13	ENSG00000228914	unprocessed_pseudogene
SPAG8	0.332933378112176	1.25278826497396e-13	ENSG00000137098	protein_coding
PAWR	0.332852019472453	1.27107406427774e-13	ENSG00000177425	protein_coding
CTB-58E17.3	0.33279922284466	1.28308000130997e-13	ENSG00000275532	antisense
CTC-524C5.2	0.332760382438967	1.291983143979e-13	ENSG00000263272	antisense
ZNF226	0.332696961621774	1.30665093769132e-13	ENSG00000167380	protein_coding
RP11-384M20.1	0.332681644437686	1.31021783570626e-13	ENSG00000280198	TEC
THAP5	0.332673418835167	1.31213725819982e-13	ENSG00000177683	protein_coding
GEMIN2	0.332637011976986	1.3206658268748e-13	ENSG00000092208	protein_coding
RP13-216E22.5	0.332567679435451	1.33705789634397e-13	ENSG00000271199	sense_overlapping
AC092597.3	0.332433461150637	1.36935896222254e-13	ENSG00000248254	antisense
TTC17	0.332429333865669	1.37036425513875e-13	ENSG00000052841	protein_coding
RP11-156E8.1	0.332412751649356	1.37441051772374e-13	ENSG00000272195	antisense
ANGEL2	0.33238126197317	1.38212661881639e-13	ENSG00000174606	protein_coding
THYN1	0.332375257012113	1.38360285941637e-13	ENSG00000151500	protein_coding
RP11-20B24.5	0.332369888156099	1.38492402955921e-13	ENSG00000265845	antisense
RP4-622L5.7	0.332361289839644	1.38704248109605e-13	ENSG00000224066	antisense
MIR600HG	0.332334939832192	1.39355437773148e-13	ENSG00000236901	sense_intronic
ZNF337	0.332315553482902	1.39836445078522e-13	ENSG00000130684	protein_coding
DBIL5P	0.332217101050426	1.4230442302695e-13	ENSG00000231784	transcribed_unitary_pseudogene
KB-1208A12.3	0.332184014854999	1.43143357241844e-13	ENSG00000245970	antisense
CTD-3105H18.14	0.332161729455686	1.43711154523823e-13	ENSG00000268744	protein_coding
AGAP6	0.332059084267076	1.4635500190474e-13	ENSG00000204149	protein_coding
RP11-421M1.8	0.33205895849756	1.46358270409279e-13	ENSG00000272097	lincRNA
RP11-383B4.4	0.331994665851711	1.48038504728143e-13	ENSG00000225527	antisense
GPATCH2L	0.331847501276768	1.51955963335885e-13	ENSG00000089916	protein_coding
MBNL1	0.331847296960391	1.51961472104338e-13	ENSG00000152601	protein_coding
RP11-159D12.8	0.331840761027518	1.52137796859454e-13	ENSG00000279207	TEC
EPHB3	0.331820125147224	1.52695822571094e-13	ENSG00000182580	protein_coding
ARL14EP	0.331757915367194	1.54390228586637e-13	ENSG00000152219	protein_coding
ELMOD2	0.331716677285192	1.55523564167226e-13	ENSG00000179387	protein_coding
ING4	0.331705334412578	1.55836723618069e-13	ENSG00000111653	protein_coding
BCCIP	0.331682411624828	1.5647147321775e-13	ENSG00000107949	protein_coding
TTBK2	0.331651132511822	1.57341702549227e-13	ENSG00000128881	protein_coding
SUPT20H	0.33162139830096	1.58173344367967e-13	ENSG00000102710	protein_coding
THAP6	0.331602893394049	1.58693083374239e-13	ENSG00000174796	protein_coding
CDRT4	0.331585763013875	1.59175707311947e-13	ENSG00000239704	protein_coding
FRG1HP	0.331540018613642	1.60471546056262e-13	ENSG00000276291	transcribed_unprocessed_pseudogene
ZC4H2	0.331523748963063	1.60934915890925e-13	ENSG00000126970	protein_coding
OCIAD1-AS1	0.331430780371361	1.63607965907589e-13	NA	NA
LINC00324	0.331384186847344	1.64963939876115e-13	ENSG00000178977	lincRNA
RP11-5C23.2	0.331352151602648	1.65902614744297e-13	ENSG00000273183	antisense
JMJD7-PLA2G4B	0.331312480954336	1.67072269059646e-13	ENSG00000168970	protein_coding
RP11-379H18.1	0.331288739722741	1.67776117306142e-13	ENSG00000271122	antisense
RP11-531F16.4	0.331208328838117	1.70181673624399e-13	ENSG00000273261	antisense
CTD-2555K7.2	0.331173325990844	1.7123933387099e-13	ENSG00000258458	processed_transcript
MBTPS1	0.33113440418439	1.72422970646452e-13	ENSG00000140943	protein_coding
KDELC1	0.331105503174516	1.7330704869272e-13	ENSG00000134901	protein_coding
RPAIN	0.331071659984835	1.74347951323953e-13	ENSG00000129197	protein_coding
ZNF599	0.331068455629933	1.74446823204573e-13	ENSG00000153896	protein_coding
TRPS1	0.330990211288811	1.76878202175678e-13	ENSG00000104447	protein_coding
LINC01311	0.330934068738395	1.78643204142449e-13	NA	NA
L3MBTL1	0.330909204441298	1.79430384636168e-13	ENSG00000185513	protein_coding
C16orf46	0.330868674117406	1.80720824331462e-13	ENSG00000166455	protein_coding
RP11-1191J2.2	0.330766619808425	1.84010507213665e-13	ENSG00000242686	antisense
MIR103A2	0.330758608595392	1.84271214009075e-13	ENSG00000199024	miRNA
RN7SL608P	0.330730770276958	1.85179964555406e-13	ENSG00000239884	misc_RNA
KCTD12	0.330723547038229	1.85416475264883e-13	ENSG00000178695	protein_coding
SNORA60	0.330676193504782	1.86974316158255e-13	ENSG00000199266	snoRNA
RNU6-807P	0.330672503402219	1.8709625041174e-13	ENSG00000252614	snRNA
TRIM60P18	0.330593066781756	1.89740084134505e-13	NA	NA
SENP6	0.33058707792073	1.89940883757562e-13	ENSG00000112701	protein_coding
UNKL	0.330505029818166	1.9271290717875e-13	ENSG00000059145	protein_coding
CCDC50	0.330479958090072	1.93567838923525e-13	ENSG00000152492	protein_coding
RP11-531A24.5	0.330386383184624	1.96791614297366e-13	ENSG00000253636	antisense
RP11-480N24.4	0.330356008164695	1.97849331887287e-13	ENSG00000220614	processed_pseudogene
RP11-278C7.5	0.330353696646929	1.97930051017236e-13	ENSG00000275854	sense_intronic
SRSF11	0.330337932050613	1.98481417668963e-13	ENSG00000116754	protein_coding
AC006378.2	0.330267477527114	2.009640015103e-13	ENSG00000236861	antisense
RP11-277B15.3	0.3301504570568	2.05154769990353e-13	ENSG00000272205	lincRNA
REV1	0.330141729937164	2.05470714610309e-13	ENSG00000135945	protein_coding
CTC-425O23.2	0.330104633858299	2.06819015336091e-13	ENSG00000205041	sense_intronic
RP11-1348G14.1	0.330098378180247	2.07047237432136e-13	ENSG00000240634	processed_pseudogene
AC073343.13	0.330080159487506	2.07713304779194e-13	ENSG00000228010	antisense
RN7SKP239	0.330018755982792	2.0997367944962e-13	ENSG00000201684	misc_RNA
MAP3K7	0.33000073346324	2.10641681333806e-13	ENSG00000135341	protein_coding
SNAPC1	0.330000362248333	2.10655462206354e-13	ENSG00000023608	protein_coding
ZNF680	0.329969485540915	2.11804816013418e-13	ENSG00000173041	protein_coding
CDH19	0.329961052303683	2.12119800789062e-13	ENSG00000071991	protein_coding
ZNF184	0.329939390222957	2.12930991991087e-13	ENSG00000096654	protein_coding
STPG2	0.329834856504866	2.16888415719387e-13	ENSG00000163116	protein_coding
PSTK	0.329813433786818	2.17708281406909e-13	ENSG00000179988	protein_coding
BACH1-IT1	0.329803673570437	2.18082818751825e-13	NA	NA
RP11-817O13.9	0.329775918577471	2.19151336970351e-13	ENSG00000275645	antisense
LA16c-358B7.4	0.329743120177694	2.20420626984819e-13	ENSG00000274751	antisense
CTC-435M10.12	0.329734761108806	2.20745270290555e-13	ENSG00000277744	sense_intronic
AC093627.9	0.329698466368445	2.22160296644527e-13	ENSG00000242474	lincRNA
RP11-318E3.9	0.32968687026663	2.22614264273382e-13	ENSG00000272764	lincRNA
EXTL3-AS1	0.329615742058396	2.2541875161829e-13	ENSG00000246339	antisense
CATSPER2	0.329597111598219	2.26159024113465e-13	ENSG00000166762	protein_coding
DDX39B	0.329596718750263	2.26174659339081e-13	ENSG00000198563	protein_coding
RP11-73M18.6	0.329591821267012	2.26369666505944e-13	ENSG00000270108	sense_intronic
CMTM1	0.329590536442463	2.26420852689128e-13	ENSG00000089505	protein_coding
RP11-226L15.5	0.329538807357805	2.28491130327382e-13	NA	NA
TCF4	0.329524927542966	2.29049768481376e-13	ENSG00000196628	protein_coding
AC009120.5	0.329502844420152	2.29941333065345e-13	ENSG00000260884	lincRNA
TANK	0.329457313391481	2.31790301814347e-13	ENSG00000136560	protein_coding
BMPR1A	0.329421377600818	2.33259889680098e-13	ENSG00000107779	protein_coding
RP4-761J14.8	0.32941319159553	2.3359592859981e-13	ENSG00000219410	bidirectional_promoter_lncRNA
AMT	0.329367848660711	2.35465877141428e-13	ENSG00000145020	protein_coding
LINC01138	0.329362883021748	2.35671549030628e-13	ENSG00000274020	processed_transcript
RP11-348N5.7	0.329275913230494	2.39302403237019e-13	ENSG00000270589	antisense
MRPS31P5	0.329273544536068	2.39402054875098e-13	NA	NA
TSSK4	0.329188280971851	2.43016297988927e-13	ENSG00000139908	protein_coding
ZNF230	0.329167416825465	2.43908813977595e-13	ENSG00000159882	protein_coding
AC007566.10	0.329130326332223	2.45503383355326e-13	ENSG00000244055	antisense
CBX3P4	0.329115641327311	2.46137527822601e-13	NA	NA
KIAA0753	0.329084445293999	2.47489997276489e-13	ENSG00000198920	protein_coding
LINC00954	0.329057555767765	2.48661599795229e-13	NA	NA
UBE2Q1-AS1	0.329052109758752	2.48899548089871e-13	NA	NA
RP11-563J2.2	0.329019777061819	2.50316833525612e-13	ENSG00000215244	lincRNA
PIGL	0.329008425781061	2.50816282091861e-13	ENSG00000108474	protein_coding
KLF3-AS1	0.328989846490872	2.51635864355593e-13	NA	NA
CSGALNACT2	0.328965057239589	2.52733469096866e-13	ENSG00000169826	protein_coding
RP11-315I20.1	0.328907727545645	2.55289869059659e-13	ENSG00000234222	antisense
AC005550.5	0.32890145102507	2.55571279569214e-13	ENSG00000225974	lincRNA
RP11-546J1.1	0.328890954676176	2.56042566710611e-13	ENSG00000270557	lincRNA
AC005387.2	0.32884430083808	2.58147645744394e-13	ENSG00000269191	antisense
TXNDC15	0.328799714057623	2.60175287839797e-13	ENSG00000113621	protein_coding
USP16	0.328747497573487	2.62569730040369e-13	ENSG00000156256	protein_coding
STK33	0.328715151158958	2.64063817451789e-13	ENSG00000130413	protein_coding
BRWD3	0.328713343707417	2.6414754911068e-13	ENSG00000165288	protein_coding
SLC25A2	0.328685713652075	2.65430774512407e-13	ENSG00000120329	protein_coding
FAM216A	0.328679150324881	2.65736491739561e-13	ENSG00000204856	protein_coding
RP11-452J21.2	0.328662854040091	2.6649705780812e-13	ENSG00000249234	antisense
RPS3AP6	0.328620957976602	2.68462191003993e-13	NA	NA
RP11-313D6.3	0.32848272743803	2.75047045505007e-13	ENSG00000232470	lincRNA
CDC123	0.328418738933721	2.78148543244797e-13	ENSG00000151465	protein_coding
RP11-107N15.1	0.328367980377109	2.80633120160918e-13	ENSG00000273209	lincRNA
PALLD	0.328360682058401	2.80992147091898e-13	ENSG00000129116	protein_coding
CCT6P3	0.328337692248654	2.82126028976309e-13	ENSG00000234585	transcribed_unprocessed_pseudogene
ARHGEF9	0.328251269025238	2.8642872565555e-13	ENSG00000131089	protein_coding
PRDX3P1	0.328185746928562	2.89733585172744e-13	NA	NA
FYTTD1	0.328132877682191	2.92427438138766e-13	ENSG00000122068	protein_coding
ERCC5	0.32809401223585	2.94423377280706e-13	ENSG00000134899	protein_coding
NUDCD2	0.328074868830258	2.95411385371338e-13	ENSG00000170584	protein_coding
RP11-500M8.4	0.328070215388732	2.9565204358653e-13	ENSG00000256381	sense_intronic
KIAA1586	0.328012246262428	2.98666121426114e-13	ENSG00000168116	protein_coding
CTD-2555O16.4	0.327982333593845	3.00233162228238e-13	ENSG00000272909	antisense
RP11-154J22.1	0.32796222339986	3.01291200754424e-13	ENSG00000259488	antisense
RP11-468E2.10	0.327920787398815	3.03482755764226e-13	ENSG00000276698	lincRNA
ZNF660	0.327918775148932	3.03589580310237e-13	ENSG00000144792	protein_coding
ARMC12	0.327810856874669	3.09372897575783e-13	ENSG00000157343	protein_coding
THG1L	0.327805969457409	3.09637350434504e-13	ENSG00000113272	protein_coding
TAF1	0.327755150463736	3.12400258557924e-13	ENSG00000147133	protein_coding
RP11-562A8.4	0.327728247190715	3.13872681426293e-13	ENSG00000259298	antisense
PDCL3P4	0.327698030791673	3.15534533757684e-13	NA	NA
GDF9	0.327612861732411	3.20265187048143e-13	ENSG00000164404	protein_coding
CASP8	0.327609034457404	3.20479392504404e-13	ENSG00000064012	protein_coding
SPOPL	0.327569880644602	3.22678831043058e-13	ENSG00000144228	protein_coding
MIS12	0.327547508395641	3.23942203649581e-13	ENSG00000167842	protein_coding
PHBP9	0.327488320433908	3.27307976636793e-13	NA	NA
NDUFAF7	0.327437010803705	3.30253425912499e-13	ENSG00000003509	protein_coding
TATDN1	0.327389939840935	3.32978364385428e-13	ENSG00000147687	protein_coding
XIAP	0.327380276355835	3.33540500599951e-13	ENSG00000101966	protein_coding
RP11-167N5.5	0.327283153424285	3.39242095124757e-13	ENSG00000267834	lincRNA
ZNF559	0.327199792709627	3.44211782707565e-13	ENSG00000188321	protein_coding
MIR125B1	0.327199014363828	3.44258519264509e-13	ENSG00000207971	miRNA
DHX36	0.327136330316538	3.48042911803497e-13	ENSG00000174953	protein_coding
ZNF202	0.327103720987805	3.50027690937546e-13	ENSG00000166261	protein_coding
RNU6-925P	0.327059447991963	3.52740126116784e-13	ENSG00000207359	snRNA
LINC01024	0.327040966486779	3.53878494095164e-13	NA	NA
CCDC121	0.327038660975225	3.54020754086164e-13	ENSG00000176714	protein_coding
USPL1	0.326969283710388	3.58327916775879e-13	ENSG00000132952	protein_coding
THAP1	0.326953041521868	3.59343670439367e-13	ENSG00000131931	protein_coding
RPGRIP1L	0.326950472006468	3.59504620751596e-13	ENSG00000103494	protein_coding
RP11-440L14.4	0.326931210471641	3.60713381581137e-13	ENSG00000272588	antisense
COMMD6	0.32691082045177	3.61997295514381e-13	ENSG00000188243	protein_coding
CFAP44	0.326857138759726	3.65398941846302e-13	ENSG00000206530	protein_coding
PTGER4P2-CDK2AP2P2	0.326820266115974	3.67753556471268e-13	NA	NA
ZNF627	0.326802475632674	3.68894927276485e-13	ENSG00000198551	protein_coding
RP4-621B10.8	0.326735215392684	3.7324151362947e-13	ENSG00000273487	lincRNA
AP001619.2	0.326699758722348	3.75552983555556e-13	ENSG00000227698	sense_intronic
DCAF17	0.326660595826025	3.78122354628121e-13	ENSG00000115827	protein_coding
AC009120.3	0.326635392399087	3.79784974528459e-13	ENSG00000239763	processed_pseudogene
EBF1	0.326518698911713	3.87576749318649e-13	ENSG00000164330	protein_coding
ZBTB14	0.3264230910529	3.94077041689181e-13	ENSG00000198081	protein_coding
TPH1	0.326082150382857	4.18137754232555e-13	ENSG00000129167	protein_coding
MIA3	0.326031926709651	4.21801510838515e-13	ENSG00000154305	protein_coding
CTD-2302E22.6	0.326026198572325	4.22221362482675e-13	ENSG00000274015	lincRNA
RPLP1P13	0.325990188821461	4.24870130299741e-13	NA	NA
RP11-343L5.2	0.325956263362594	4.27380459682197e-13	ENSG00000271862	lincRNA
WEE2	0.325916095714902	4.30371456738822e-13	ENSG00000214102	protein_coding
UBA5	0.325901562726834	4.31458663743018e-13	ENSG00000081307	protein_coding
INTU	0.325860206604878	4.34567229011108e-13	ENSG00000164066	protein_coding
CLHC1	0.325852603880227	4.35141074291105e-13	ENSG00000162994	protein_coding
ZNF501	0.325742875063261	4.43506351397171e-13	ENSG00000186446	protein_coding
RP11-753H16.5	0.325670588233695	4.49102991388444e-13	ENSG00000258086	antisense
FRG1JP	0.325667833605526	4.49317623690112e-13	ENSG00000215548	unprocessed_pseudogene
CTD-3092A11.2	0.325644161804887	4.51166201981357e-13	ENSG00000270055	sense_intronic
RP11-181K12.1	0.325586764156728	4.55679460937379e-13	ENSG00000279481	TEC
GTF3C2-AS1	0.325577052493413	4.56447461313197e-13	NA	NA
RP11-33B1.1	0.3255743740229	4.56659498112386e-13	ENSG00000245958	transcribed_unprocessed_pseudogene
SRP9	0.325505489302102	4.62145888581191e-13	ENSG00000143742	protein_coding
PDLIM5	0.325488114588364	4.63539871003772e-13	ENSG00000163110	protein_coding
LRRC37A15P	0.325433415820697	4.67955306905114e-13	NA	NA
RP11-303E16.8	0.32542869774884	4.68338085459735e-13	ENSG00000260643	protein_coding
MRPS17P1	0.325404798847544	4.70281722785088e-13	NA	NA
TSPOAP1	0.325320135977161	4.77230869296548e-13	NA	NA
NBR2	0.325288121510225	4.79884725566349e-13	ENSG00000198496	bidirectional_promoter_lncRNA
RP11-973N13.4	0.325256133133357	4.82550843442195e-13	ENSG00000259116	antisense
PLCG1-AS1	0.32522364621783	4.85273348907153e-13	NA	NA
RP11-333E1.2	0.325195957195361	4.87605637953284e-13	ENSG00000263164	lincRNA
RP11-250B2.5	0.325077964728049	4.97667910587191e-13	ENSG00000260645	lincRNA
RP11-321F8.4	0.325059295604875	4.99278504143946e-13	ENSG00000257543	lincRNA
MIR331	0.32504735488656	5.00311308822869e-13	ENSG00000199172	miRNA
SLC10A7	0.324942553549118	5.09466199623409e-13	ENSG00000120519	protein_coding
RP11-382A20.3	0.324920122281734	5.11446871969505e-13	ENSG00000166503	protein_coding
RP11-108L7.15	0.324874213588247	5.15524115692577e-13	ENSG00000273162	lincRNA
SYNGAP1	0.324850447644812	5.17647295827066e-13	ENSG00000197283	protein_coding
RP13-476E20.1	0.324718788629057	5.29565262134487e-13	ENSG00000228614	antisense
ZSWIM8-AS1	0.324600950817085	5.40459553659839e-13	ENSG00000272589	antisense
RN7SL23P	0.32448054432154	5.51817810370063e-13	ENSG00000240823	misc_RNA
KANSL1L	0.324466586632495	5.53149489165217e-13	ENSG00000144445	protein_coding
RIN2	0.324463452721554	5.53448922210985e-13	ENSG00000132669	protein_coding
DUSP8P3	0.324418310330447	5.57779742180649e-13	NA	NA
SPEF2	0.324374093057658	5.62053954111841e-13	ENSG00000152582	protein_coding
MMP16	0.324352776548918	5.64125924153351e-13	ENSG00000156103	protein_coding
CRNKL1	0.324326443181259	5.66695856714794e-13	ENSG00000101343	protein_coding
VN1R83P	0.324305430635438	5.68754733575875e-13	ENSG00000268521	unprocessed_pseudogene
TRIM59	0.324285100632973	5.70753699106859e-13	ENSG00000213186	protein_coding
PPP1R9A	0.324277708383086	5.71482251764231e-13	ENSG00000158528	protein_coding
CTC-444N24.11	0.324195228447071	5.79673147468265e-13	ENSG00000268205	lincRNA
CTD-2366F13.1	0.324133766385827	5.85851397284815e-13	ENSG00000247796	antisense
RP11-973D8.5	0.324129507946675	5.86281840306401e-13	ENSG00000273973	sense_intronic
RCBTB1	0.324031383886461	5.96286388484177e-13	ENSG00000136144	protein_coding
RP11-708J19.1	0.324005714083449	5.98931083246492e-13	ENSG00000260236	antisense
RP3-382I10.7	0.324003043492601	5.99206885769141e-13	ENSG00000213204	protein_coding
C4orf32	0.323981011780442	6.01486935055246e-13	ENSG00000174749	protein_coding
SNHG22	0.323855473533785	6.14641741454568e-13	NA	NA
ZNF626	0.32385087728081	6.15128674569013e-13	ENSG00000188171	protein_coding
RP11-7F18.2	0.323799875152809	6.20557306109822e-13	ENSG00000271966	lincRNA
YPEL2	0.323701219494704	6.31191519165896e-13	ENSG00000175155	protein_coding
RP11-1007O24.2	0.323664365974948	6.35209581072007e-13	ENSG00000261187	lincRNA
RP11-214N9.1	0.323659920230428	6.3569597980322e-13	ENSG00000271855	lincRNA
PGGT1B	0.323605103120445	6.41723428401338e-13	ENSG00000164219	protein_coding
RNF217	0.323602679443352	6.41991212250489e-13	ENSG00000146373	protein_coding
RP11-178H8.7	0.323600770292138	6.42202224868002e-13	ENSG00000279696	TEC
RP11-486G15.2	0.323498892234166	6.53561474938104e-13	ENSG00000271576	lincRNA
RP11-6L6.4	0.323492939939889	6.5423119141074e-13	ENSG00000279845	TEC
UBA6	0.323474256772568	6.5633767421889e-13	ENSG00000033178	protein_coding
UBXN7	0.323451326729735	6.58932054602065e-13	ENSG00000163960	protein_coding
RP11-203B9.4	0.323429421446501	6.6141986097041e-13	ENSG00000226803	antisense
SMG1P7	0.323421371815493	6.62336373444709e-13	NA	NA
AC074117.10	0.323421254170768	6.62349777411789e-13	ENSG00000234072	antisense
LL0XNC01-116E7.1	0.32341315921513	6.6327272188238e-13	ENSG00000234345	processed_pseudogene
AC005306.3	0.3233224791554	6.73697980915392e-13	ENSG00000267283	processed_transcript
CCDC174	0.323314470162664	6.74626423222012e-13	ENSG00000154781	protein_coding
PHF11	0.323275886807726	6.79116770704094e-13	ENSG00000136147	protein_coding
ADCY10P1	0.3232633955172	6.80576769222495e-13	NA	NA
ZNF180	0.32321477266935	6.86289173398439e-13	ENSG00000167384	protein_coding
TMX3	0.32321414975285	6.86362659601083e-13	ENSG00000166479	protein_coding
SAMD15	0.323176164428932	6.90858413293915e-13	ENSG00000100583	protein_coding
RP1-5O6.4	0.323160796605206	6.92685447765592e-13	ENSG00000229955	sense_intronic
ZDHHC15	0.323126753300259	6.96749607034271e-13	ENSG00000102383	protein_coding
ZNF420	0.323117537886461	6.97853768773026e-13	ENSG00000197050	protein_coding
RSRP1	0.323114201577487	6.9825393674076e-13	ENSG00000117616	protein_coding
MZF1-AS1	0.323063260678142	7.04391915754075e-13	NA	NA
CTD-2081C10.7	0.323046346522556	7.06441589715229e-13	ENSG00000272416	lincRNA
ASB14	0.323044529265856	7.06662153533883e-13	ENSG00000239388	protein_coding
ORMDL1	0.323032079914091	7.08174967425733e-13	ENSG00000128699	protein_coding
RP11-151N17.1	0.32299280612487	7.12968215563902e-13	ENSG00000259659	sense_intronic
NRBF2P5	0.322992685279644	7.12983013237041e-13	ENSG00000270427	processed_pseudogene
ZNF528	0.322983377967487	7.14123610404966e-13	ENSG00000167555	protein_coding
MPV17L	0.322939664779484	7.19504524058925e-13	ENSG00000156968	protein_coding
C16orf52	0.322916337327778	7.22392250642281e-13	ENSG00000185716	protein_coding
GOLGA8N	0.32283962704857	7.31968472437142e-13	ENSG00000232653	protein_coding
UBE2Q2P2	0.322822525831177	7.34120195187895e-13	ENSG00000259429	transcribed_unprocessed_pseudogene
ZNF333	0.322805850551338	7.36224284331052e-13	ENSG00000160961	protein_coding
LIG4	0.322799035355429	7.3708592425611e-13	ENSG00000174405	protein_coding
RP11-441O15.3	0.322733169656771	7.45464283517945e-13	ENSG00000224934	lincRNA
ATR	0.322728164606559	7.46104740074755e-13	ENSG00000175054	protein_coding
ABI2	0.322712868105096	7.48065450764742e-13	ENSG00000138443	protein_coding
C8orf37	0.322697876308361	7.49991995712156e-13	ENSG00000156172	protein_coding
SNURF	0.32266119964353	7.54725678078421e-13	ENSG00000273173	protein_coding
RNU6-387P	0.322651234225387	7.56016909465805e-13	ENSG00000223263	snRNA
IBA57-AS1	0.322633434156046	7.58328666591188e-13	ENSG00000203684	lincRNA
RP11-379F4.8	0.322627121152048	7.59150218754045e-13	ENSG00000271778	sense_intronic
FAM8A1	0.322617753532464	7.60370892898496e-13	ENSG00000137414	protein_coding
ECHDC2	0.322600573663988	7.6261455669791e-13	ENSG00000121310	protein_coding
ZGRF1	0.322541037561143	7.70440110540592e-13	ENSG00000138658	protein_coding
TMEM186	0.322540567625872	7.70502191292892e-13	ENSG00000184857	protein_coding
OCLM	0.322429386490181	7.85328155591487e-13	ENSG00000262180	protein_coding
STK24-AS1	0.322424989656377	7.85920173222447e-13	NA	NA
CCDC181	0.322420968152178	7.86462036402481e-13	ENSG00000117477	protein_coding
TTC21B	0.322416086121524	7.87120339362674e-13	ENSG00000123607	protein_coding
RP11-481J2.4	0.322413775489767	7.87432097589841e-13	ENSG00000276259	antisense
SRSF5	0.322383262047716	7.91560423182408e-13	ENSG00000100650	protein_coding
C11orf54	0.322337036575785	7.97854882020028e-13	ENSG00000182919	protein_coding
TLK1	0.322311691979284	8.01326779112468e-13	ENSG00000198586	protein_coding
CDK6	0.32225050307612	8.09769939283895e-13	ENSG00000105810	protein_coding
SNHG4	0.322217630943497	8.14341680564953e-13	ENSG00000281398	lincRNA
UGGT2	0.322180575002257	8.19525572375908e-13	ENSG00000102595	protein_coding
ZNF131	0.322178771414812	8.1977870508676e-13	ENSG00000172262	protein_coding
UTAT33	0.32214500762409	8.2453158279552e-13	NA	NA
RP11-793H13.10	0.322078044177137	8.34037816935501e-13	ENSG00000267281	protein_coding
RNU6-610P	0.322009761645904	8.43841706341172e-13	ENSG00000206991	snRNA
RP11-425D17.1	0.321925498522143	8.56095571573836e-13	ENSG00000278733	antisense
OGFR-AS1	0.321923078887551	8.56450003066138e-13	NA	NA
ANKRD12	0.321889007556069	8.61456089062685e-13	ENSG00000101745	protein_coding
RP11-705O1.8	0.321845513636389	8.6788824527017e-13	ENSG00000263884	lincRNA
RP11-20B24.6	0.321842316263964	8.68362942545584e-13	ENSG00000265908	antisense
ZMYM5	0.321826731613132	8.70680353526075e-13	ENSG00000132950	protein_coding
RAD50	0.321821142930123	8.71512854132375e-13	ENSG00000113522	protein_coding
C20orf96	0.321801172761072	8.74494015509269e-13	ENSG00000196476	protein_coding
SH3YL1	0.321647352268577	8.97793245544324e-13	ENSG00000035115	protein_coding
ZNF555	0.321634041906873	8.9983768321878e-13	ENSG00000186300	protein_coding
RP11-471B22.2	0.321585556802837	9.07323455795617e-13	ENSG00000258424	antisense
RP11-285J16.1	0.321544324790648	9.13737305916369e-13	ENSG00000271993	antisense
RP11-295H24.5	0.32153613910542	9.1501589766841e-13	ENSG00000276593	sense_intronic
RP11-350N15.6	0.321426611507753	9.32293261777246e-13	ENSG00000272159	antisense
SLC25A5P1	0.321378321931826	9.40011663262237e-13	ENSG00000215347	processed_pseudogene
CCDC173	0.321327888620551	9.48139441704209e-13	ENSG00000154479	protein_coding
RP11-370I10.11	0.321327024396507	9.48279316530288e-13	ENSG00000273765	lincRNA
RP11-326I11.3	0.321291477509636	9.54050110881985e-13	ENSG00000271646	bidirectional_promoter_lncRNA
RP11-170N16.3	0.321144614728285	9.78258627294956e-13	ENSG00000273007	antisense
VHL	0.32108454442716	9.88332720663655e-13	ENSG00000134086	protein_coding
RP11-710F7.3	0.321083235144738	9.88553420164235e-13	ENSG00000249635	antisense
RP11-378J18.8	0.321061143565371	9.92284570111775e-13	ENSG00000272750	antisense
RP11-498C9.4	0.321050605413195	9.9406925748158e-13	ENSG00000278876	TEC
ZNF630	0.320792088608494	1.03884701042353e-12	ENSG00000221994	protein_coding
RP11-946P6.6	0.32073446870726	1.04909305811881e-12	ENSG00000277595	sense_intronic
RP11-113K21.6	0.320542645592595	1.08392070380746e-12	ENSG00000279900	TEC
AC142528.1	0.320514788779823	1.08907156298894e-12	ENSG00000235078	antisense
GNRHR	0.3204795192951	1.09562741841448e-12	ENSG00000109163	protein_coding
RAD17	0.320473028255506	1.09683816499868e-12	ENSG00000152942	protein_coding
SCFD1	0.320431863984435	1.10454688848019e-12	ENSG00000092108	protein_coding
MBNL1-AS1	0.320420985700755	1.10659287257713e-12	ENSG00000229619	antisense
CTD-2192J16.21	0.320397779251568	1.11096993112984e-12	ENSG00000269560	sense_intronic
CTD-2302E22.5	0.320395342401798	1.11143053615616e-12	ENSG00000270878	processed_pseudogene
ZNF234	0.320388434378473	1.11273728269957e-12	ENSG00000263002	protein_coding
ZC3H8	0.320368311814779	1.11655230976064e-12	ENSG00000144161	protein_coding
RP11-213G2.3	0.320337807673294	1.12235998473351e-12	ENSG00000165121	transcribed_unprocessed_pseudogene
ALG13	0.320276363236929	1.13414821766221e-12	ENSG00000101901	protein_coding
LINC00174	0.320263378050757	1.13665490743544e-12	NA	NA
FUT8	0.320232066766137	1.14272161803076e-12	ENSG00000033170	protein_coding
RSL1D1	0.320172114129923	1.15442623348832e-12	ENSG00000171490	protein_coding
ZNF33B	0.320123568711656	1.16398965312963e-12	ENSG00000196693	protein_coding
RPS15A	0.320106962330901	1.16727885466288e-12	ENSG00000134419	protein_coding
POU5F1P3	0.319942735622385	1.20030041808917e-12	ENSG00000235602	processed_pseudogene
MIR568	0.319942025333978	1.20044520361586e-12	ENSG00000284134	miRNA
SEC62	0.319925944925188	1.20372761656085e-12	ENSG00000008952	protein_coding
RP11-239L20.6	0.319917352753198	1.20548509021061e-12	ENSG00000272312	lincRNA
TBC1D8	0.319897254116997	1.20960594484036e-12	ENSG00000204634	protein_coding
LENG8	0.319771915418542	1.23561696641917e-12	ENSG00000167615	protein_coding
MAK16	0.319758722808609	1.23838638800575e-12	ENSG00000198042	protein_coding
DARS	0.319689982187771	1.25291509186459e-12	ENSG00000115866	protein_coding
TAX1BP1	0.319645427169769	1.26242094485167e-12	ENSG00000106052	protein_coding
RBFOX2	0.319571836180405	1.27827633709201e-12	ENSG00000100320	protein_coding
PHF10	0.319513984258379	1.29087728541986e-12	ENSG00000130024	protein_coding
SLC25A21-AS1	0.319495925335213	1.29483559091347e-12	ENSG00000258708	antisense
RP11-643M14.1	0.319458321600198	1.30311602464342e-12	ENSG00000259251	antisense
ARHGAP29	0.319432600193019	1.30880974587632e-12	ENSG00000137962	protein_coding
RP11-541N10.3	0.319364654801791	1.32396750308425e-12	ENSG00000260461	sense_overlapping
SSSCA1-AS1	0.31926450277404	1.34662367227205e-12	NA	NA
RP11-395I14.2	0.319244742937754	1.35113827311112e-12	ENSG00000253476	lincRNA
PRICKLE4	0.319230919522452	1.35430535499074e-12	ENSG00000278224	protein_coding
PRPS1P2	0.319220387508888	1.35672321605638e-12	NA	NA
WDR11-AS1	0.319122411124442	1.37941916568317e-12	NA	NA
SNORA65	0.319041512301501	1.39843866140512e-12	ENSG00000201302	snoRNA
RP11-370I10.12	0.319035552916919	1.39984982440674e-12	ENSG00000269514	lincRNA
ZNF529-AS1	0.319034576781285	1.40008110287079e-12	NA	NA
METAP1D	0.31901419898428	1.40491781164311e-12	ENSG00000172878	protein_coding
ZFC3H1	0.318999888422658	1.40832421400958e-12	ENSG00000133858	protein_coding
LINC01355	0.318965144649681	1.41662806505621e-12	NA	NA
RP4-539M6.21	0.318933367618253	1.42426477030514e-12	ENSG00000272689	sense_intronic
ZNF674-AS1	0.318910339689061	1.42982402259388e-12	NA	NA
RP11-504G3.2	0.318900041744347	1.43231694680128e-12	ENSG00000279837	TEC
LZTFL1	0.318865658654421	1.44067122590264e-12	ENSG00000163818	protein_coding
RP11-258C19.4	0.318836398939988	1.44781816282504e-12	ENSG00000227329	processed_pseudogene
FZD1	0.318794030779132	1.45822844148698e-12	ENSG00000157240	protein_coding
ZNF92	0.31879300402992	1.4584816303238e-12	ENSG00000146757	protein_coding
RP11-89K11.1	0.318715908620416	1.47761610681989e-12	ENSG00000259658	transcribed_unprocessed_pseudogene
IRAK1BP1	0.318708317813126	1.47951330812994e-12	ENSG00000146243	protein_coding
RBM44	0.318617238043601	1.50246385252813e-12	ENSG00000177483	protein_coding
NEIL1	0.318616529831049	1.50264366701595e-12	ENSG00000140398	protein_coding
RP11-323F24.3	0.318524359156288	1.52622620161085e-12	ENSG00000276524	lincRNA
CTD-2006C1.12	0.318480236972759	1.53764290577139e-12	ENSG00000267274	sense_overlapping
HEXDC-IT1	0.318409736170098	1.55605868569478e-12	ENSG00000279066	sense_intronic
RP11-316M21.6	0.318394735869576	1.56000470817356e-12	ENSG00000227492	antisense
RAP2C	0.318365688543383	1.56767382371815e-12	ENSG00000123728	protein_coding
HOXA3	0.318324378223169	1.5786441698333e-12	ENSG00000105997	protein_coding
HERC2P9	0.318323957057075	1.57875640015505e-12	ENSG00000206149	transcribed_unprocessed_pseudogene
ZNF548	0.318302260144537	1.58454865608739e-12	ENSG00000188785	protein_coding
RAP1A	0.318280965708763	1.59025367071489e-12	ENSG00000116473	protein_coding
LA16c-306A4.1	0.318228119417781	1.60449869515886e-12	ENSG00000260022	antisense
RP11-121A14.2	0.318207402978236	1.61011691222545e-12	ENSG00000235204	antisense
CCDC122	0.318183758398148	1.61655273977321e-12	ENSG00000151773	protein_coding
DNHD1	0.318171140778642	1.61999742149449e-12	ENSG00000179532	protein_coding
RP11-483C6.1	0.318112163102598	1.63619408357203e-12	ENSG00000262119	sense_intronic
CTD-3128G10.6	0.318110607477662	1.63662343129252e-12	ENSG00000269680	antisense
TAS2R4	0.318077878750136	1.64568204462361e-12	ENSG00000127364	protein_coding
AC005754.8	0.318038661502089	1.65660113025067e-12	ENSG00000272108	lincRNA
RP11-480D4.7	0.317992859718295	1.66944322366451e-12	ENSG00000279075	TEC
RP4-680D5.2	0.317975312495985	1.67438893499223e-12	ENSG00000237301	antisense
RPL12P47	0.317936003876791	1.68552018400945e-12	NA	NA
RP11-452L6.1	0.317911206221748	1.69257946821404e-12	ENSG00000261474	lincRNA
PCF11	0.31790399997988	1.69463632447552e-12	ENSG00000165494	protein_coding
RP11-677I18.3	0.317892794562434	1.69783950969544e-12	ENSG00000254433	antisense
RAD21-AS1	0.317818738345188	1.71915861231443e-12	ENSG00000253327	antisense
CCDC125	0.317760937069609	1.73597996426334e-12	ENSG00000183323	protein_coding
OR10AD1	0.317746229123917	1.74028589906418e-12	ENSG00000172640	protein_coding
BORCS7	0.317718803172752	1.74834310073919e-12	ENSG00000166275	protein_coding
BRD7	0.317590499773746	1.78652315634756e-12	ENSG00000166164	protein_coding
ZSCAN16	0.317504035037945	1.81271160171265e-12	ENSG00000196812	protein_coding
ZNF148	0.317499696352036	1.81403554699843e-12	ENSG00000163848	protein_coding
CTC-487M23.7	0.317421634146532	1.83801832593842e-12	NA	NA
RAB39B	0.317402483261439	1.84394918155043e-12	ENSG00000155961	protein_coding
METTL14	0.317397719699756	1.84542731715633e-12	ENSG00000145388	protein_coding
PUM2	0.317346902469876	1.86126821217893e-12	ENSG00000055917	protein_coding
AC015971.2	0.317310379350482	1.87273534517943e-12	ENSG00000228363	antisense
MRPS31	0.317300409740377	1.8758774782625e-12	ENSG00000102738	protein_coding
ZNF665	0.31729827425739	1.87655119083966e-12	ENSG00000197497	protein_coding
TTC30A	0.317223278197718	1.90036194918237e-12	ENSG00000197557	protein_coding
RP11-144G6.12	0.317100308004495	1.94004495775837e-12	ENSG00000254929	processed_transcript
AGAP9	0.317091590593266	1.94288865614678e-12	ENSG00000204172	protein_coding
PM20D2	0.317052478945328	1.95569747222062e-12	ENSG00000146281	protein_coding
PPP1R2	0.317026987274186	1.96409023745946e-12	ENSG00000184203	protein_coding
AGAP10P	0.316954129970173	1.98827208664606e-12	NA	NA
RP11-324O2.3	0.316946408628177	1.99085185008145e-12	ENSG00000232934	antisense
RANP4	0.316869038481107	2.01688321566789e-12	NA	NA
CUL2	0.316740686903217	2.06080317153788e-12	ENSG00000108094	protein_coding
FLJ37453	0.316704099218799	2.07349326827867e-12	NA	NA
SPATA25	0.316504806871277	2.14396900894765e-12	ENSG00000149634	protein_coding
DLG4	0.316493162141374	2.14815857315863e-12	ENSG00000132535	protein_coding
GCNT7	0.316409465752117	2.1785074404e-12	ENSG00000124091	protein_coding
ZNF528-AS1	0.316348064460186	2.2010381247944e-12	NA	NA
FERP1	0.316315451346263	2.213097704314e-12	NA	NA
PTGR2	0.316279932128724	2.22630538694173e-12	ENSG00000140043	protein_coding
SUMO2P19	0.31625143143655	2.23695895576328e-12	NA	NA
SMG1	0.316220058102774	2.24874395218041e-12	ENSG00000157106	protein_coding
SNRPB2	0.316195217893215	2.25811789884618e-12	ENSG00000125870	protein_coding
AC010883.5	0.316157099027885	2.27257714887719e-12	ENSG00000234936	antisense
ING2	0.316005813723928	2.33086047521257e-12	ENSG00000168556	protein_coding
RP11-111M22.4	0.315936683287395	2.35797731318623e-12	ENSG00000272301	lincRNA
SNORD6	0.315861121426012	2.38796973356094e-12	ENSG00000202314	snoRNA
AC079610.2	0.315851769049619	2.39170776723143e-12	ENSG00000196096	lincRNA
RABL3	0.31582980610069	2.40050860160578e-12	ENSG00000144840	protein_coding
CTD-2196E14.3	0.315790907756363	2.41617341931261e-12	ENSG00000261723	antisense
XXbac-BPGBPG55C20.2	0.315740662478833	2.43655575976223e-12	ENSG00000272316	lincRNA
MAPKAPK5-AS1	0.315723061833132	2.4437352587653e-12	NA	NA
MIR181A1HG	0.315720162766851	2.44491980220785e-12	ENSG00000229989	lincRNA
RP1-247F3.1	0.315671832423364	2.46475020909962e-12	ENSG00000279370	TEC
OXCT1-AS1	0.315661907017236	2.46884211720979e-12	NA	NA
AC064875.2	0.315651817535488	2.47300847454795e-12	ENSG00000225649	processed_transcript
RP11-680G24.6	0.315644039355162	2.4762250927338e-12	ENSG00000275910	antisense
NBPF12	0.315633400102469	2.48063151388635e-12	ENSG00000268043	protein_coding
RP11-298I3.1	0.315601857230957	2.4937406122933e-12	ENSG00000257285	antisense
ZBTB44	0.315596882236851	2.49581437465584e-12	ENSG00000196323	protein_coding
LACTB2-AS1	0.315572560931839	2.50597668898654e-12	NA	NA
ZNF141	0.31555825995171	2.51197102542523e-12	ENSG00000131127	protein_coding
PAPLN	0.315549482236377	2.51565719392447e-12	ENSG00000100767	protein_coding
RP13-346H10.2	0.315536493751924	2.52112136231404e-12	ENSG00000237926	unprocessed_pseudogene
GOLGA6L10	0.315531938244091	2.52304058087799e-12	ENSG00000278662	protein_coding
TOP1	0.315490002059407	2.54077536357985e-12	ENSG00000198900	protein_coding
CARD8	0.315368555867927	2.59282515489815e-12	ENSG00000105483	protein_coding
CDC14A	0.315295084181595	2.62481839909128e-12	ENSG00000079335	protein_coding
RP11-589M4.4	0.315275152552641	2.6335639638076e-12	ENSG00000271075	processed_pseudogene
ZNF436-AS1	0.315254833734015	2.64250873746138e-12	NA	NA
RP11-57H14.2	0.315246971373625	2.64597787809898e-12	ENSG00000233547	antisense
SPDYA	0.315165330583611	2.6822647261151e-12	ENSG00000163806	protein_coding
CTD-2083E4.4	0.315157611133466	2.6857208530555e-12	ENSG00000260774	processed_transcript
ANKZF1	0.315147457900212	2.69027325430989e-12	ENSG00000163516	protein_coding
CCDC112	0.315137006429056	2.69496725489613e-12	ENSG00000164221	protein_coding
CCDC186	0.315115885031255	2.70447782068852e-12	ENSG00000165813	protein_coding
RP3-394A18.1	0.315103839955536	2.7099161720785e-12	ENSG00000279159	antisense
AP000350.6	0.315101580722007	2.71093740586427e-12	ENSG00000225282	processed_pseudogene
CTD-2331H12.5	0.315100343294298	2.71149691562473e-12	ENSG00000268225	unprocessed_pseudogene
RP11-752G15.10	0.315023217659395	2.74659336823858e-12	ENSG00000279758	TEC
CTD-2545G14.4	0.314989841651775	2.76191861027245e-12	ENSG00000279812	TEC
CEP112	0.314975000642712	2.76875996563668e-12	ENSG00000154240	protein_coding
CUZD1	0.314973981246442	2.76923049079546e-12	ENSG00000138161	protein_coding
CSGALNACT1	0.314922618660292	2.79303949620548e-12	ENSG00000147408	protein_coding
RNVU1-3	0.314918934014591	2.79475517623241e-12	ENSG00000201183	snRNA
RNU7-186P	0.314812545711235	2.84473942846444e-12	ENSG00000238419	snRNA
SPATA7	0.314799616963449	2.85087295223448e-12	ENSG00000042317	protein_coding
ZNF774	0.314771056451604	2.8644681918614e-12	ENSG00000196391	protein_coding
AC007249.3	0.31471143448489	2.89305370852655e-12	ENSG00000217258	lincRNA
BCL2L15	0.314705083888241	2.89611485891048e-12	ENSG00000188761	protein_coding
PAN3	0.314696215111072	2.90039513553026e-12	ENSG00000152520	protein_coding
GOLGA8A	0.314680489773049	2.90799975392625e-12	ENSG00000175265	protein_coding
DDX47	0.314672344673748	2.91194630185102e-12	ENSG00000213782	protein_coding
TMEM150C	0.314649754693011	2.92291924855123e-12	ENSG00000249242	protein_coding
RP11-485M7.1	0.314422707225573	3.03547506143274e-12	ENSG00000248648	processed_pseudogene
CDK3	0.314420514571298	3.03658243184193e-12	ENSG00000250506	protein_coding
RB1CC1	0.314399480982184	3.04722524345646e-12	ENSG00000023287	protein_coding
AC109333.10	0.314371393192188	3.06149428781226e-12	ENSG00000227495	antisense
ITPR1-AS1	0.314366929551899	3.06376789400898e-12	NA	NA
RPGR	0.31434164608357	3.07667750129038e-12	ENSG00000156313	protein_coding
RP11-310H4.2	0.314332732167657	3.08124156507447e-12	ENSG00000233977	lincRNA
RP1-20N2.8	0.314322669771256	3.08640162053387e-12	ENSG00000278206	processed_transcript
RP11-146F11.5	0.314306562461326	3.09467912931797e-12	ENSG00000260167	antisense
ABCA11P	0.314250131989295	3.12385014368435e-12	NA	NA
RNA5SP203	0.314249965271889	3.12393672304332e-12	ENSG00000222383	rRNA
DOCK4	0.314228888110754	3.13490138598823e-12	ENSG00000128512	protein_coding
NONOP2	0.314176306130389	3.16241957510828e-12	NA	NA
KLRC2	0.314143295650131	3.17981572616009e-12	ENSG00000205809	protein_coding
KBTBD7	0.314049922088178	3.22953055766989e-12	ENSG00000120696	protein_coding
CEP83	0.31403051133725	3.23996038503066e-12	NA	NA
OCIAD1	0.313972096023154	3.27154724438853e-12	ENSG00000109180	protein_coding
RP11-348N5.9	0.313927867826027	3.29566273257037e-12	ENSG00000278601	antisense
RP11-572M11.3	0.313891724931773	3.31549862293166e-12	ENSG00000243795	lincRNA
THUMPD2	0.313857220753197	3.33454400229266e-12	ENSG00000138050	protein_coding
FUT8-AS1	0.313827141637055	3.35123407145141e-12	ENSG00000276116	antisense
AGGF1	0.313815858653176	3.3575157210225e-12	ENSG00000164252	protein_coding
ZNF100	0.31377947500267	3.37785031654911e-12	ENSG00000197020	protein_coding
ANKRD49	0.313728793005941	3.40637690884418e-12	ENSG00000168876	protein_coding
WBP2NL	0.313684204739798	3.43166821089836e-12	ENSG00000183066	protein_coding
ZC3H6	0.313646014928742	3.45347602711436e-12	ENSG00000188177	protein_coding
TTLL9	0.313559028988921	3.5036551019741e-12	ENSG00000131044	protein_coding
RP11-308D16.2	0.313555898682194	3.50547408370032e-12	ENSG00000234062	transcribed_unprocessed_pseudogene
CTD-2095E4.5	0.313526972932156	3.52232619939531e-12	ENSG00000277511	lincRNA
CFAP53	0.313500795892971	3.53764515053278e-12	ENSG00000172361	protein_coding
ZNF251	0.313358508456362	3.62205832071419e-12	ENSG00000198169	protein_coding
SMAD5	0.313250167073962	3.68764971711069e-12	ENSG00000113658	protein_coding
C10orf111	0.313208500109932	3.71318333667955e-12	ENSG00000176236	bidirectional_promoter_lncRNA
PPP2R5C	0.313127972539037	3.76302140559182e-12	ENSG00000078304	protein_coding
DIO2-AS1	0.313109278970605	3.77468391049624e-12	NA	NA
BEST4	0.313093967380987	3.78426278262813e-12	ENSG00000142959	protein_coding
C11orf95	0.313091441538546	3.78584522098648e-12	ENSG00000188070	protein_coding
TRA2A	0.313063826571706	3.80318821578621e-12	ENSG00000164548	protein_coding
ACMSD	0.313058121938239	3.80678055409289e-12	ENSG00000153086	protein_coding
OSTC	0.31297736446931	3.85799253260047e-12	ENSG00000198856	protein_coding
PRKAA2	0.31293787509852	3.88327903459677e-12	ENSG00000162409	protein_coding
CTD-3099C6.11	0.312892457069348	3.91256217443916e-12	ENSG00000268970	sense_intronic
CTD-2013N24.2	0.312857007344059	3.93556812469634e-12	ENSG00000244513	antisense
RP11-285G1.9	0.31283356367364	3.95085502237203e-12	ENSG00000223462	lincRNA
RP11-574K11.5	0.312831793615806	3.95201157585653e-12	ENSG00000224195	antisense
POLR3E	0.312791068599655	3.97871281238109e-12	ENSG00000058600	protein_coding
IL15	0.312775338932942	3.98907304931866e-12	ENSG00000164136	protein_coding
ZNF33BP1	0.312766433978733	3.99494991840182e-12	NA	NA
ZNF107	0.312666294969824	4.06162248895229e-12	ENSG00000196247	protein_coding
RP11-499E14.1	0.312662567689237	4.06412498852096e-12	ENSG00000279791	TEC
DNAJC10	0.312613166667613	4.09743554706747e-12	ENSG00000077232	protein_coding
RP4-798A10.2	0.312588296046932	4.11430635111429e-12	ENSG00000226029	lincRNA
ZNF117	0.31255918685231	4.13413859174858e-12	ENSG00000152926	protein_coding
PSMC6	0.312514355349539	4.16486538141285e-12	ENSG00000100519	protein_coding
CH17-262A2.1	0.312482200055603	4.187041424828e-12	ENSG00000275426	sense_intronic
GTF2IP20	0.312435367974711	4.21954591800621e-12	NA	NA
KRT8P33	0.312413731495389	4.23464618536915e-12	NA	NA
TFAM	0.312389145028851	4.25186937285559e-12	ENSG00000108064	protein_coding
VAMP1	0.312386763619371	4.25354121742433e-12	ENSG00000139190	protein_coding
STX16	0.312357585345347	4.27407775767089e-12	ENSG00000124222	protein_coding
EAF1-AS1	0.312256076883544	4.34628009268904e-12	NA	NA
RP11-153M7.5	0.31222846284177	4.36612712780108e-12	ENSG00000249309	antisense
ATP11B	0.312154279280794	4.41988462158887e-12	ENSG00000058063	protein_coding
RP11-513M16.8	0.312145897830291	4.42599879511133e-12	ENSG00000273226	antisense
RP1-152L7.5	0.312144349008533	4.42712954748508e-12	ENSG00000216775	transcribed_unprocessed_pseudogene
SLC25A36	0.312119457263711	4.44534110039667e-12	ENSG00000114120	protein_coding
CEP70	0.312083358459651	4.47188220259525e-12	ENSG00000114107	protein_coding
CTC-559E9.8	0.312064526257871	4.48578969200873e-12	ENSG00000267565	antisense
DNAJC19	0.312042367207673	4.50220817081942e-12	ENSG00000205981	protein_coding
NBEA	0.312034679372938	4.50791808701067e-12	ENSG00000172915	protein_coding
SNORD51	0.311978009042638	4.55022721589976e-12	ENSG00000207047	snoRNA
RPS3AP25	0.311887564941975	4.61855632390541e-12	NA	NA
KPNA5	0.311873385909296	4.62935887787013e-12	ENSG00000196911	protein_coding
CTB-113D17.1	0.311872673456873	4.62990232364259e-12	ENSG00000272568	antisense
ENPP4	0.311837352849533	4.65692253312238e-12	ENSG00000001561	protein_coding
ZNF738	0.311818701346554	4.67125300676643e-12	ENSG00000172687	protein_coding
FNDC3A	0.311804434195566	4.68224393730145e-12	ENSG00000102531	protein_coding
RYK	0.311779285841959	4.70167893526804e-12	ENSG00000163785	protein_coding
RP11-211N8.2	0.311779170491214	4.70176826128004e-12	ENSG00000226007	lincRNA
RP11-434D12.1	0.311757725787696	4.7184035837101e-12	ENSG00000268279	protein_coding
RP11-674P19.2	0.311754947826496	4.72056273750521e-12	ENSG00000264705	lincRNA
WDR36	0.311747473115615	4.7263772067645e-12	ENSG00000134987	protein_coding
CTD-2515A14.1	0.311723249336613	4.74526866149894e-12	ENSG00000261669	antisense
LINC01184	0.3116880808727	4.77282695086821e-12	NA	NA
SAP30L-AS1	0.311621482033261	4.82544345355141e-12	NA	NA
ABAT	0.311607331002674	4.83669628347628e-12	ENSG00000183044	protein_coding
HDX	0.311589632788212	4.85080590772172e-12	ENSG00000165259	protein_coding
CASP8AP2	0.311575526624511	4.86208062042094e-12	ENSG00000118412	protein_coding
SPOP	0.311484924273643	4.93510967271175e-12	ENSG00000121067	protein_coding
RN7SKP150	0.311480059402686	4.93906112232229e-12	ENSG00000222448	misc_RNA
TBPL1	0.311473486643846	4.94440469922653e-12	ENSG00000028839	protein_coding
SDHAP3	0.31145193431256	4.96196615400299e-12	ENSG00000185986	transcribed_unprocessed_pseudogene
CASK-AS1	0.311434724878516	4.97603263934813e-12	NA	NA
CAMK2D	0.311400397919298	5.00420694975458e-12	ENSG00000145349	protein_coding
CTC-137K3.1	0.311332191554994	5.06065152096005e-12	ENSG00000270137	sense_intronic
RP11-568J23.5	0.311244345601486	5.13426617112901e-12	ENSG00000270184	antisense
CTD-2349P21.9	0.311204344382925	5.16813277012755e-12	ENSG00000266490	lincRNA
RP11-685M7.3	0.31118044272149	5.18847292130959e-12	ENSG00000246308	antisense
SPAG16	0.311145986006032	5.21793306515727e-12	ENSG00000144451	protein_coding
bP-2189O9.2	0.311125900804467	5.23518104265605e-12	ENSG00000278931	unprocessed_pseudogene
SSB	0.311041726490665	5.30807282513624e-12	ENSG00000138385	protein_coding
FAN1	0.311035545452565	5.31346427956296e-12	ENSG00000198690	protein_coding
RPL7AP15	0.311017720589594	5.32904212240301e-12	ENSG00000236806	processed_pseudogene
CAMLG	0.31100908739593	5.33660303752775e-12	ENSG00000164615	protein_coding
KTN1	0.310993193058177	5.35055065290213e-12	ENSG00000126777	protein_coding
CTD-3035K23.7	0.310872184226101	5.45791256254875e-12	ENSG00000274565	antisense
RNU6-703P	0.310834981337441	5.49134080948209e-12	ENSG00000252755	snRNA
SLC39A10	0.310795574798558	5.52696726844888e-12	ENSG00000196950	protein_coding
DZIP3	0.310754281138072	5.56454211087871e-12	ENSG00000198919	protein_coding
SNHG21	0.310665145272707	5.64650338477185e-12	NA	NA
RP13-516M14.10	0.310657801520331	5.65330838102769e-12	ENSG00000275888	antisense
SLC12A6	0.310561230125909	5.74354396382663e-12	ENSG00000140199	protein_coding
SORCS1	0.310555564207411	5.74888163243512e-12	ENSG00000108018	protein_coding
RP11-618M23.5	0.310552740453969	5.75154360340332e-12	ENSG00000279858	TEC
CTD-3018O17.5	0.310538225418953	5.76524603819074e-12	ENSG00000277977	unprocessed_pseudogene
SMIM14	0.310494421196919	5.80679158957005e-12	ENSG00000163683	protein_coding
ERI2	0.310435137224596	5.86348479735646e-12	ENSG00000196678	protein_coding
CUL4B	0.310400753470715	5.89661333326842e-12	ENSG00000158290	protein_coding
CTD-2035E11.4	0.31035249012914	5.94342342765376e-12	ENSG00000272382	lincRNA
CTD-2530N21.4	0.310332851315189	5.9625746416748e-12	ENSG00000254064	antisense
EBPL	0.3103186052644	5.97650470026629e-12	ENSG00000123179	protein_coding
LRRC1	0.310315658221334	5.97939034107916e-12	ENSG00000137269	protein_coding
ZNF7	0.310267981809622	6.02626296994025e-12	ENSG00000147789	protein_coding
ZNF138	0.31025218539633	6.04187209187139e-12	ENSG00000197008	protein_coding
TMEM170A	0.310207696321125	6.08604625265368e-12	ENSG00000166822	protein_coding
TARDBP	0.310184700578395	6.10900275246569e-12	ENSG00000120948	protein_coding
RP11-390E23.6	0.310157291005334	6.13647607169062e-12	ENSG00000272686	antisense
EIF3J	0.310135766952028	6.15813475472463e-12	ENSG00000104131	protein_coding
XXbac-BPG300A18.13	0.31009731063735	6.19701766357819e-12	ENSG00000273333	3prime_overlapping_ncRNA
GOLGA2P5	0.31008396185318	6.21057051850746e-12	NA	NA
NLRP14	0.310083564104512	6.21097479171248e-12	ENSG00000158077	protein_coding
TPRKB	0.310078498368082	6.21612587403571e-12	ENSG00000144034	protein_coding
RPS3AP26	0.310067079679406	6.22775225182327e-12	ENSG00000214389	processed_pseudogene
B3GNTL1	0.31006171904177	6.23321771625702e-12	ENSG00000175711	protein_coding
EID1	0.310043108728185	6.25222834748892e-12	ENSG00000255302	protein_coding
ADNP-AS1	0.310027452626972	6.2682650772967e-12	NA	NA
CTC-351M12.1	0.310026517984321	6.26922371281324e-12	ENSG00000280187	TEC
LL0XNC01-116E7.5	0.310007075405769	6.28919790328287e-12	ENSG00000276298	unprocessed_pseudogene
MIR92B	0.309982591139207	6.31444009160024e-12	ENSG00000284586	miRNA
TTC33	0.309926559311767	6.37257939207e-12	ENSG00000113638	protein_coding
ABHD13	0.309864721677472	6.43734993712311e-12	ENSG00000139826	protein_coding
RNU6-418P	0.309842909572935	6.4603496449326e-12	ENSG00000206762	snRNA
RINL	0.309824499968281	6.47982404808744e-12	ENSG00000187994	protein_coding
RP4-593H12.1	0.309813727903557	6.491245743802e-12	ENSG00000272854	antisense
EBAG9	0.309729079691524	6.58168592473383e-12	ENSG00000147654	protein_coding
INTS4P2	0.309721741665315	6.58958377426615e-12	NA	NA
RBM41	0.309713526516041	6.5984366472708e-12	ENSG00000089682	protein_coding
HMGN4	0.309659939858661	6.65646884067729e-12	ENSG00000182952	protein_coding
UBE2B	0.309610165664223	6.71081873141309e-12	ENSG00000119048	protein_coding
FBXW11P1	0.309604451313338	6.71708606875454e-12	ENSG00000230870	processed_pseudogene
SREK1IP1	0.309562176827466	6.76362946464087e-12	ENSG00000153006	protein_coding
RP11-649E7.7	0.309558413439136	6.76778812066889e-12	ENSG00000258450	sense_intronic
SDHAP1	0.309529207234385	6.80014686396845e-12	ENSG00000185485	transcribed_unprocessed_pseudogene
KLRC4	0.309519917403047	6.81047109098279e-12	ENSG00000183542	protein_coding
C16orf45	0.309503849527584	6.82836423306957e-12	ENSG00000166780	protein_coding
DNAH1	0.309488336339027	6.84568324397891e-12	ENSG00000114841	protein_coding
KLHL23	0.309466556738745	6.87007053957578e-12	ENSG00000213160	protein_coding
RFX3-AS1	0.309391209222073	6.95509590839884e-12	NA	NA
ARPC4-TTLL3	0.309376465157717	6.97185357882905e-12	ENSG00000250151	protein_coding
ZNF461	0.309345979289286	7.00662809801915e-12	ENSG00000197808	protein_coding
RP4-635E18.8	0.309343344553509	7.00964142134197e-12	ENSG00000271895	antisense
ZNF487	0.309324757645374	7.03093509265139e-12	ENSG00000243660	protein_coding
CREBRF	0.309319400996644	7.03708353602659e-12	ENSG00000164463	protein_coding
RP11-85G18.6	0.309292658156388	7.06785802475441e-12	ENSG00000262412	lincRNA
COMMD10	0.30922945073475	7.1411178312224e-12	ENSG00000145781	protein_coding
AC100830.5	0.309182016534735	7.19658253638462e-12	ENSG00000264937	antisense
HNRNPA1L2	0.309172242043015	7.20806400520895e-12	ENSG00000139675	protein_coding
HOXA2	0.309147030375005	7.23776119182729e-12	ENSG00000105996	protein_coding
AC104532.4	0.309042340852006	7.36236011916866e-12	ENSG00000267571	antisense
AC007383.3	0.308959821681498	7.46204672785218e-12	ENSG00000227946	lincRNA
RP11-277P12.6	0.308917254486016	7.51398390137469e-12	ENSG00000255641	protein_coding
SNORA66	0.308909366497896	7.52364691060712e-12	ENSG00000207523	snoRNA
RP11-798M19.6	0.308907605935281	7.5258053060508e-12	ENSG00000272870	antisense
NOP58	0.308861735716617	7.58225442247564e-12	ENSG00000055044	protein_coding
RP4-777O23.2	0.30884124035173	7.6076100413533e-12	ENSG00000264520	lincRNA
RP11-1079K10.2	0.308840006028278	7.60913971246349e-12	ENSG00000250948	antisense
AC008074.5	0.308825707879867	7.62688101764409e-12	ENSG00000237217	processed_pseudogene
ZNF565	0.308815923729026	7.63904457988948e-12	ENSG00000196357	protein_coding
RP11-713P17.4	0.308794142541269	7.66619082323339e-12	ENSG00000254648	lincRNA
CDC40	0.308793092813516	7.66750149292874e-12	ENSG00000168438	protein_coding
RP11-190C22.8	0.308774709740744	7.69048974987698e-12	ENSG00000272662	lincRNA
FGF2	0.308747456551904	7.72469412139531e-12	ENSG00000138685	protein_coding
NEK7	0.308745830822449	7.72673919796195e-12	ENSG00000151414	protein_coding
COPS5	0.308733768361534	7.74192962509395e-12	ENSG00000121022	protein_coding
RPL23P2	0.308722601709547	7.7560179447893e-12	ENSG00000176054	processed_pseudogene
USP44	0.308706957715466	7.77579718963918e-12	ENSG00000136014	protein_coding
ARSJ	0.308682903933823	7.80630536850288e-12	ENSG00000180801	protein_coding
AC005752.10	0.30866495148002	7.82915119750375e-12	ENSG00000277795	processed_pseudogene
PRKCI	0.308661916028627	7.83302048345542e-12	ENSG00000163558	protein_coding
MITD1	0.308653010002102	7.84438376610577e-12	ENSG00000158411	protein_coding
ZNF136	0.308606399943155	7.90411711184166e-12	ENSG00000196646	protein_coding
CTC-303L1.2	0.308605909832954	7.90474756918605e-12	ENSG00000270133	sense_intronic
DYX1C1	0.308396921777901	8.17810544051983e-12	ENSG00000256061	protein_coding
ZNF121	0.308387428147298	8.19073997531729e-12	ENSG00000197961	protein_coding
YME1L1	0.308381524158592	8.19860687148142e-12	ENSG00000136758	protein_coding
RP5-1159O4.1	0.308315133625465	8.28758001096794e-12	ENSG00000272894	lincRNA
UBLCP1	0.308271185448202	8.3469950824901e-12	ENSG00000164332	protein_coding
ADORA2A-AS1	0.308257792994291	8.3651833662295e-12	ENSG00000178803	antisense
AC018766.6	0.30824413184772	8.38377644027811e-12	ENSG00000268047	antisense
RBM34	0.30822083253884	8.41558039449469e-12	ENSG00000188739	protein_coding
VN1R20P	0.308149156999091	8.514159315853e-12	ENSG00000233121	unitary_pseudogene
RP11-575L7.8	0.308138963234497	8.52827059214455e-12	ENSG00000235298	antisense
RP11-389C8.1	0.308127750388661	8.54381896888358e-12	ENSG00000244061	processed_pseudogene
ZFR	0.308112848096125	8.56452619883769e-12	ENSG00000056097	protein_coding
ZNF334	0.308097676722417	8.58565767432497e-12	ENSG00000198185	protein_coding
AC002310.17	0.308095227141151	8.58907434920266e-12	ENSG00000261588	processed_pseudogene
RN7SKP198	0.308002721998567	8.71907693837891e-12	ENSG00000238324	misc_RNA
RPS24	0.307984932187248	8.74429733625977e-12	ENSG00000138326	protein_coding
TP53TG5	0.307943786425694	8.80290244550923e-12	ENSG00000124251	protein_coding
RANBP6	0.30792332106037	8.8321945350402e-12	ENSG00000137040	protein_coding
HOTAIRM1	0.307916981814982	8.84128719499051e-12	ENSG00000233429	antisense
FAM227A	0.307866837942537	8.91353364779954e-12	ENSG00000184949	protein_coding
RP11-310H4.3	0.30779836359195	9.01312227298189e-12	ENSG00000231394	lincRNA
ASCL5	0.307796627326895	9.01566155877039e-12	ENSG00000232237	protein_coding
SNX13	0.307782344820027	9.03657623847159e-12	ENSG00000071189	protein_coding
AF131215.8	0.307750732520509	9.08303655276207e-12	ENSG00000270076	lincRNA
ZFP1	0.307714143156422	9.13710291592077e-12	ENSG00000184517	protein_coding
CCDC7	0.307653912689675	9.22678785812821e-12	ENSG00000216937	protein_coding
ATP2B1	0.307647339052766	9.23662807574545e-12	ENSG00000070961	protein_coding
KBTBD6	0.307642176979123	9.24436247733819e-12	ENSG00000165572	protein_coding
ZNF285B	0.307605558763327	9.29940988175676e-12	ENSG00000176761	unprocessed_pseudogene
RP11-701H24.7	0.307540430860118	9.39810733907009e-12	ENSG00000271347	sense_intronic
CCDC91	0.30751985949443	9.42949406444162e-12	ENSG00000123106	protein_coding
FOPNL	0.307515564244926	9.43606044027993e-12	ENSG00000133393	protein_coding
DUXAP8	0.307485056109176	9.48282851536086e-12	ENSG00000271672	transcribed_processed_pseudogene
SUGT1	0.307475703860908	9.49721051433445e-12	ENSG00000165416	protein_coding
CTD-2012K14.6	0.30746855214528	9.50822287846465e-12	ENSG00000261386	lincRNA
TTC30B	0.307427552972648	9.57159534530101e-12	ENSG00000196659	protein_coding
C3orf58	0.307411526716434	9.59647911512005e-12	ENSG00000181744	protein_coding
ZNF91	0.307370019952574	9.66122020924628e-12	ENSG00000167232	protein_coding
NSUN3	0.307347937485502	9.69583744721313e-12	ENSG00000178694	protein_coding
SLC35A1	0.307343498664782	9.70281050253798e-12	ENSG00000164414	protein_coding
MEF2A	0.307325376657959	9.73132966459537e-12	ENSG00000068305	protein_coding
AC092301.3	0.307291813257527	9.78436578302761e-12	ENSG00000269148	antisense
BRIX1	0.307268457172876	9.82143898119097e-12	ENSG00000113460	protein_coding
RAB11B-AS1	0.307234668949863	9.87531402269649e-12	NA	NA
RP11-416H1.2	0.307177230459307	9.96756223391442e-12	ENSG00000279721	TEC
KRIT1	0.30714751719492	1.00156124717019e-11	ENSG00000001631	protein_coding
GOLGA8H	0.307118250038198	1.00631623911853e-11	ENSG00000261794	protein_coding
PCDHB14	0.30709269444025	1.01048624249915e-11	ENSG00000120327	protein_coding
CDC37P1	0.30707827841766	1.01284599841197e-11	ENSG00000259982	processed_pseudogene
C21orf62-AS1	0.307050717503353	1.01737242671555e-11	ENSG00000205930	antisense
PTCD2	0.307027416133185	1.02121469974923e-11	ENSG00000049883	protein_coding
CAPN12	0.306985850882766	1.02810380289055e-11	ENSG00000182472	protein_coding
UBQLNL	0.306946038822702	1.03474486906732e-11	ENSG00000175518	protein_coding
AC010894.5	0.306892330110207	1.04377045339336e-11	ENSG00000237798	antisense
SPACA6P-AS	0.306856328575203	1.04986338839191e-11	NA	NA
AC009133.12	0.306805017254859	1.05860743027857e-11	ENSG00000238045	antisense
RP11-354G16.1	0.306803833578684	1.05880997921808e-11	ENSG00000279972	TEC
KIAA0430	0.306792050458328	1.06082835408623e-11	ENSG00000166783	protein_coding
RP11-390P24.1	0.306780029565359	1.06289132931294e-11	ENSG00000273576	lincRNA
RP11-54D18.2	0.306747428668865	1.06850589691037e-11	ENSG00000215237	unprocessed_pseudogene
LIPI	0.306733120763457	1.0709791568736e-11	ENSG00000188992	protein_coding
GUSBP9	0.306718451055197	1.07352076166847e-11	NA	NA
KCNIP2-AS1	0.30668149863641	1.07994909606409e-11	NA	NA
ZNF273	0.306628805181283	1.08918083821201e-11	ENSG00000198039	protein_coding
RP11-347C12.12	0.30662226495089	1.0903320296847e-11	ENSG00000273724	unprocessed_pseudogene
RP11-353N14.1	0.306595224855824	1.09510416817501e-11	ENSG00000262768	antisense
KCNE2	0.306565191534052	1.10042846984674e-11	ENSG00000159197	protein_coding
RP11-339B21.13	0.306561831722332	1.10102566630936e-11	ENSG00000272696	antisense
DZANK1	0.306462499040028	1.11882544172174e-11	ENSG00000089091	protein_coding
MAP3K4	0.306448993074117	1.12126721904306e-11	ENSG00000085511	protein_coding
PDE6B	0.306445653688925	1.12187175670972e-11	ENSG00000133256	protein_coding
DNAL1	0.306360282000653	1.13743534187339e-11	ENSG00000119661	protein_coding
BDH2	0.306354535792233	1.13849043677133e-11	ENSG00000164039	protein_coding
DUSP8P5	0.306327090092159	1.14354309917675e-11	NA	NA
TMEM267	0.30631672659571	1.1454566736177e-11	NA	NA
DLEC1	0.306287531979248	1.15086415777022e-11	ENSG00000008226	protein_coding
EFNA5	0.306229334880963	1.16171800753016e-11	ENSG00000184349	protein_coding
RP11-338I21.1	0.306208273846888	1.16567050080799e-11	ENSG00000271933	antisense
CMAHP	0.306204339613328	1.16641028668447e-11	ENSG00000168405	transcribed_unitary_pseudogene
ZNF830	0.306190394367207	1.16903621862655e-11	ENSG00000198783	protein_coding
RP11-273B20.1	0.306097330467832	1.18670881944687e-11	ENSG00000256967	antisense
TCEA1	0.306065159404352	1.19287848520431e-11	ENSG00000187735	protein_coding
RP11-64P14.7	0.305984852645546	1.20841644856921e-11	ENSG00000234156	antisense
SLC38A9	0.305981407424643	1.20908744087736e-11	ENSG00000177058	protein_coding
TRMT5	0.305926799965143	1.21977151171942e-11	ENSG00000126814	protein_coding
AC064836.3	0.305895158212914	1.22600441253271e-11	ENSG00000226261	processed_pseudogene
CTD-2213F21.2	0.305873993054402	1.23019094344417e-11	ENSG00000250365	antisense
PRSS53	0.305851614926007	1.23463258389757e-11	ENSG00000151006	protein_coding
AKTIP	0.305803674296552	1.24420066845694e-11	ENSG00000166971	protein_coding
PTGES2-AS1	0.305764009376592	1.25217176622122e-11	ENSG00000232850	lincRNA
RP11-602N24.3	0.305753065033463	1.25437991350276e-11	ENSG00000272795	lincRNA
SPATA5	0.305746481096561	1.25571012962044e-11	ENSG00000145375	protein_coding
LPP	0.305710264783172	1.26305192081555e-11	ENSG00000145012	protein_coding
SMAD9-IT1	0.305683092913859	1.2685877177113e-11	NA	NA
ZMYND19P1	0.305674420011017	1.27035965312925e-11	NA	NA
RP4-539M6.20	0.305655329252857	1.27426854790098e-11	ENSG00000273350	sense_intronic
SCAMP1	0.30558866092249	1.2880114308788e-11	ENSG00000085365	protein_coding
LEPR	0.305532970476607	1.29960218835323e-11	ENSG00000116678	protein_coding
ZNF577	0.305498875683888	1.30674846965597e-11	ENSG00000161551	protein_coding
UBE2E3	0.305481965179205	1.31030713652251e-11	ENSG00000170035	protein_coding
HNRNPKP5	0.305460666108747	1.31480280399673e-11	NA	NA
ZNF567	0.305454164839777	1.31617804632322e-11	ENSG00000189042	protein_coding
IL17RB	0.305427232717819	1.32189009208995e-11	ENSG00000056736	protein_coding
CCDC73	0.30542416252764	1.32254278479615e-11	ENSG00000186714	protein_coding
WDR73	0.305352921308694	1.33777663955984e-11	ENSG00000177082	protein_coding
DPY19L1P1	0.305317806487405	1.34534830807291e-11	NA	NA
RP3-355L5.4	0.305302156474159	1.34873632110471e-11	ENSG00000231628	antisense
RP11-85K15.3	0.305279665592122	1.35361987953393e-11	ENSG00000279434	TEC
RNU6-1011P	0.305275373400469	1.35455382433765e-11	ENSG00000207399	snRNA
RRN3	0.305225152430938	1.36552833659838e-11	ENSG00000085721	protein_coding
RP11-244H3.1	0.305192640749593	1.37267917171107e-11	ENSG00000241014	transcribed_unitary_pseudogene
PTMAP1	0.305158216461825	1.38029052400559e-11	ENSG00000228415	processed_pseudogene
DDX5	0.305142910238772	1.38368801127535e-11	ENSG00000108654	protein_coding
RP11-495P10.3	0.305127073345717	1.38721188346006e-11	ENSG00000224481	lincRNA
ZNF204P	0.305117579677664	1.38932852122024e-11	NA	NA
RP11-158M2.3	0.305106431806832	1.39181799277811e-11	ENSG00000259407	antisense
AC004069.2	0.305034661429309	1.40794988323177e-11	ENSG00000251259	lincRNA
CTD-2310F14.1	0.304984473909417	1.41933887677408e-11	ENSG00000271828	antisense
TRIL	0.304960473529815	1.42481699380172e-11	ENSG00000255690	protein_coding
RPS3AP38	0.304949542561743	1.42731883718657e-11	NA	NA
GNL3LP1	0.304949325529711	1.42736855414577e-11	NA	NA
VEZT	0.304937759103201	1.43002059904763e-11	ENSG00000028203	protein_coding
SMC5	0.304886299995213	1.44187798822328e-11	ENSG00000198887	protein_coding
LRRC37B	0.304853610474597	1.44946021762145e-11	ENSG00000185158	protein_coding
MIR1302-3	0.304819700594387	1.45736663310807e-11	ENSG00000221055	miRNA
AC093495.4	0.304811988562967	1.45917063530182e-11	ENSG00000228242	antisense
C1GALT1C1	0.304783805538016	1.46578178091073e-11	ENSG00000171155	protein_coding
RP11-228M15.1	0.304781239626953	1.46638513999178e-11	ENSG00000274471	unprocessed_pseudogene
WSB1	0.304702612827552	1.48499177355917e-11	ENSG00000109046	protein_coding
FBXL19-AS1	0.304697824878761	1.48613223184704e-11	ENSG00000260852	antisense
NFXL1	0.304643355054623	1.49916693395054e-11	ENSG00000170448	protein_coding
STRBP	0.304632557102988	1.50176412097854e-11	ENSG00000165209	protein_coding
UTP23	0.304631411346666	1.50203996266657e-11	ENSG00000147679	protein_coding
RP11-510M2.2	0.304536744970741	1.5250026424576e-11	ENSG00000247324	antisense
CTD-2245F17.3	0.304505179527525	1.53273520031036e-11	ENSG00000269001	transcribed_unprocessed_pseudogene
RP11-476H16.1	0.304497278427593	1.534676706762e-11	ENSG00000277020	antisense
CTA-223H9.9	0.304469906907159	1.54142118527674e-11	ENSG00000273424	lincRNA
RP11-231L11.3	0.304456555910967	1.54472142684022e-11	ENSG00000248773	sense_intronic
RP11-872J21.5	0.304448064465288	1.54682402037461e-11	ENSG00000276182	sense_intronic
RNU6-1053P	0.304416124519918	1.55475781696692e-11	ENSG00000251739	snRNA
OLFM5P	0.304355093942447	1.57002826621138e-11	NA	NA
C5	0.304348255253596	1.57174846776471e-11	ENSG00000106804	protein_coding
ZNF252P	0.304328688283316	1.5766805061317e-11	ENSG00000196922	transcribed_unprocessed_pseudogene
IMPDH1P5	0.304277118965875	1.5897515238575e-11	NA	NA
ROCK1	0.304243074409949	1.59843852957117e-11	ENSG00000067900	protein_coding
SDPR	0.304145979934491	1.6234690213139e-11	ENSG00000168497	protein_coding
RP11-567M16.6	0.304138649081363	1.62537433783358e-11	ENSG00000274828	lincRNA
AC024060.1	0.304125817727953	1.6287145102459e-11	NA	NA
RP11-778D9.12	0.304088672803228	1.63842164678599e-11	ENSG00000272721	antisense
CASP3	0.304071478480372	1.64293416265245e-11	ENSG00000164305	protein_coding
CHD2	0.304019582588891	1.65662752248287e-11	ENSG00000173575	protein_coding
EIF2A	0.304000026359607	1.66181651754721e-11	ENSG00000144895	protein_coding
RP11-262D11.2	0.303995620784295	1.6629876682745e-11	ENSG00000225471	transcribed_processed_pseudogene
LINC00843	0.303958673868194	1.67284116735595e-11	NA	NA
CD1D	0.303956503493332	1.67342176080998e-11	ENSG00000158473	protein_coding
RP11-536K7.3	0.303895651855799	1.68978038739421e-11	ENSG00000232807	antisense
RP11-197N18.2	0.303863453805192	1.69849916591553e-11	ENSG00000256028	processed_transcript
STK26	0.303836323332622	1.70587979057113e-11	ENSG00000134602	protein_coding
AC068134.10	0.303825935894568	1.70871388802375e-11	ENSG00000251485	processed_pseudogene
RNU6-1095P	0.303809911125596	1.71309508496554e-11	ENSG00000251957	snRNA
AGAP5	0.303758348576703	1.72726689847982e-11	ENSG00000172650	protein_coding
RPS29P2	0.303737910654905	1.73291581258322e-11	ENSG00000239281	processed_pseudogene
FLJ21408	0.303734143104558	1.73395910660794e-11	NA	NA
U91328.22	0.303688756014003	1.74657578747487e-11	ENSG00000272810	lincRNA
SLC25A53	0.303660585633619	1.75445159499788e-11	ENSG00000269743	protein_coding
RP11-727F15.9	0.303646097566767	1.75851562148745e-11	ENSG00000256690	antisense
RP11-73O6.3	0.303640945004956	1.75996317290876e-11	ENSG00000227678	antisense
RP1-80N2.3	0.3036185033642	1.76628146270846e-11	ENSG00000261211	lincRNA
ID4	0.303559871031379	1.78289365946081e-11	ENSG00000172201	protein_coding
RN7SKP287	0.30344780178726	1.81507140910511e-11	ENSG00000252355	misc_RNA
ZNF860	0.303406810724939	1.82698192701412e-11	ENSG00000197385	protein_coding
CTC-325J23.2	0.303365297618449	1.83912186818057e-11	ENSG00000249655	antisense
RNGTT	0.303346916429056	1.84452231122946e-11	ENSG00000111880	protein_coding
CCDC18-AS1	0.303251883581595	1.87269103066093e-11	NA	NA
ST6GALNAC4P1	0.303153244358456	1.90237269370278e-11	NA	NA
RP11-667M19.10	0.303137333632732	1.90720321982271e-11	ENSG00000256452	antisense
CTD-2524L6.3	0.303122554044172	1.91170105413696e-11	ENSG00000260037	antisense
ZNF441	0.303103979868615	1.91736836824711e-11	ENSG00000197044	protein_coding
KIAA1109	0.303102425838893	1.91784327324258e-11	ENSG00000138688	protein_coding
ANAPC16	0.303012510363743	1.9455174254319e-11	ENSG00000166295	protein_coding
RP11-103B5.4	0.302956531702328	1.96294296005782e-11	ENSG00000277840	sense_intronic
RP11-475D10.4	0.302901766291577	1.98013819052523e-11	ENSG00000279357	TEC
RP11-638I2.2	0.302882625607711	1.98618257643566e-11	ENSG00000258904	sense_intronic
KIF27	0.30282550473227	2.00432787571674e-11	ENSG00000165115	protein_coding
LY6G5B	0.302824664091131	2.0045961222277e-11	ENSG00000240053	protein_coding
PCNP	0.302823460142921	2.00498036015024e-11	ENSG00000081154	protein_coding
KRT18P7	0.302797447573825	2.01329980074009e-11	NA	NA
PHOSPHO2	0.302787709734874	2.01642285270438e-11	ENSG00000144362	protein_coding
SLC30A6	0.302701356262877	2.04432519399748e-11	ENSG00000152683	protein_coding
TNKS2	0.302648225261171	2.06167962914132e-11	ENSG00000107854	protein_coding
ZNF782	0.302595580945019	2.07901686931703e-11	ENSG00000196597	protein_coding
CDKL1	0.302588337962237	2.08141329206092e-11	ENSG00000100490	protein_coding
WDR88	0.302581049553374	2.08382746562684e-11	ENSG00000166359	protein_coding
DLG1	0.302575103096762	2.08579916219308e-11	ENSG00000075711	protein_coding
CTD-3138B18.6	0.302517350603064	2.10504340052154e-11	ENSG00000268201	sense_intronic
TRIM23	0.302468317380296	2.12151812922016e-11	ENSG00000113595	protein_coding
MBD5	0.302465474012198	2.12247732587658e-11	ENSG00000204406	protein_coding
MTBP	0.302459483292176	2.12449965209722e-11	ENSG00000172167	protein_coding
STAG2	0.302386940184445	2.14913825213172e-11	ENSG00000101972	protein_coding
ZNF354C	0.302381404675745	2.15102974587798e-11	ENSG00000177932	protein_coding
GNRH1	0.302358465463787	2.15888544815188e-11	ENSG00000147437	protein_coding
PRTFDC1	0.302333701130299	2.16739760438205e-11	ENSG00000099256	protein_coding
RP11-458D21.1	0.302327600099186	2.16949971335723e-11	ENSG00000233396	lincRNA
HNRNPA2B1	0.302242675982582	2.19896771354897e-11	ENSG00000122566	protein_coding
RPL21P3	0.302233962289517	2.20201329937516e-11	ENSG00000225419	processed_pseudogene
TSHZ2	0.302222589260329	2.20599456205059e-11	ENSG00000182463	protein_coding
C1orf220	0.302157811761365	2.22880498709031e-11	ENSG00000213057	lincRNA
CFLAR-AS1	0.302118527686582	2.2427502308837e-11	NA	NA
RP11-258C19.7	0.302071075437128	2.2597086228955e-11	NA	NA
C12orf29	0.301997312998491	2.28631841874499e-11	ENSG00000133641	protein_coding
ZNF846	0.301986461387236	2.29025884921225e-11	ENSG00000196605	protein_coding
CTD-2506P8.6	0.301980890244194	2.29228441300608e-11	ENSG00000273783	antisense
RP11-521B24.5	0.301957086317829	2.30095878667509e-11	ENSG00000257270	antisense
RNPC3	0.301873109571288	2.3318172828358e-11	ENSG00000185946	protein_coding
CCDC180	0.301830581982261	2.34759834308247e-11	ENSG00000197816	protein_coding
SMIM15	0.301817362142239	2.35252513595237e-11	ENSG00000188725	protein_coding
LRRC70	0.301814033780747	2.35376714449416e-11	ENSG00000186105	protein_coding
CSTF2T	0.301802827748572	2.35795348338245e-11	ENSG00000177613	protein_coding
ARL17A	0.301784587322753	2.36478326745153e-11	ENSG00000185829	protein_coding
TRIP11	0.301780361325601	2.36636836464451e-11	ENSG00000100815	protein_coding
RP4-694B14.8	0.301746667269062	2.37904355336366e-11	ENSG00000278383	antisense
RP11-230C9.4	0.301712362607682	2.39201649721294e-11	ENSG00000271265	lincRNA
GABPB2	0.301703117358638	2.39552455182604e-11	ENSG00000143458	protein_coding
HIPK3	0.301585793981349	2.44048065158265e-11	ENSG00000110422	protein_coding
TAF1D	0.301585414298128	2.44062746696171e-11	ENSG00000166012	protein_coding
CPT1B	0.301520677612376	2.46578617037688e-11	ENSG00000205560	protein_coding
[truncated: 61 more rows]

## Sheet: BP
GO term	description	C	O	E	R	PValue	FDR	overlapGene	OverlapGene_UserID
GO:0006366	transcription from RNA polymerase II promoter	1993	150	91.4490097182925	1.64025833042996	2.95892199630998e-10	2.81064712738378e-07	92;331;546;657;817;905;1021;1106;1385;1386;1655;1739;1879;1998;2115;2247;2551;2661;3146;3150;3181;3199;3400;3516;4090;4092;4194;4205;4659;4774;4999;5074;5325;5532;5706;5926;5934;5978;6304;6426;6428;6430;6432;6498;6617;6670;6671;6872;6879;6917;6925;6934;6935;6936;6938;7019;7073;7227;7428;7528;7541;7593;7690;7695;7700;7702;7707;7712;7750;7753;7919;8321;8405;8453;8473;8732;8880;9015;9205;9295;9321;9…	ZNF559-ZNF177;CDK6;N4BP2L2;DDX17;SLU7;USP16;ZMYND11;TCERG1;COPS5;NUDT21;CHD2;PRDM5;TADA1;ZNF354B;GABPB2;TSHZ2;JMY;CREB1;ATF2;NFXL1;ZNF567;DDX5;DHX36;ZNF431;DLG1;EBF1;ELF2;ETV1;FGF2;ZBTB1;NCBP2;ZNF292;SIRT1;TARDBP;KAT6B;SSBP2;EID1;BRWD3;GABPA;ZNF345;SPAG8;GDF9;RBMX;HTATSF1;ZNF763;SETD2;MED4;BRD7;HMGB1;HMGN1;HNRNPA2B1;HOXA2;XIAP;ID4;RBPJ;SMAD5;SMAD7;MDM4;MEF2A;PPP1R12A;NFIA;ORC2;PAWR;CDC40;CRLF3;CT…
GO:0006396	RNA processing	894	116	41.0212818304835	2.82780046901896	0	0	1195;1655;1787;3181;3187;3189;4154;5411;5930;6164;6165;6189;6210;6229;6426;6428;6430;6432;6606;6629;6741;6936;7072;7919;8487;8559;8732;8899;9295;9360;9406;9584;9724;10199;10283;10412;10521;10569;10656;11044;11051;11157;11193;22916;23283;23318;23350;23398;23411;23435;23451;23517;23543;26156;27316;27332;27336;29896;51002;51095;51202;51340;51362;51574;51585;51602;51747;53938;54439;54482;54974;55015;…	MPHOSPH10;CWC27;NSA2;DDX17;SLU7;KHDRBS3;PAPD7;NUDT21;LSM6;WBP4;ERI2;CLK1;MTERF4;WDR36;ADAT2;SREK1;HNRNPA1L2;PUS10;DDX5;PAPD4;DHX36;TRDMT1;ZFC3H1;NSUN6;NCBP2;CSTF2T;ZCCHC11;U2SURP;PPWD1;SIRT1;TARDBP;SF3B1;SKIV2L2;RBFOX2;PAN3;RSL1D1;RBMX;ZNF638;HTATSF1;SREK1IP1;TRA2A;HNRNPA2B1;HNRNPH1;HNRNPH3;MBNL1;TPRKB;TRNT1;DDX47;CRNKL1;CDC40;LARP7;PCF11;NOP58;LUC7L3;PPIL3;PNN;RBM27;TRMT13;THG1L;PRPF39;AGGF1;PRP…
GO:0016071	mRNA metabolic process	661	83	30.3300528970353	2.7365596849359	0	0	1655;1974;3181;3187;3189;4154;5411;5930;6164;6165;6189;6210;6229;6426;6428;6430;6432;6606;6629;6741;6936;7072;7919;8487;8559;8732;8899;9295;9337;9406;9584;10283;10569;10656;11044;11051;11157;11193;22916;23049;23283;23318;23398;23435;23451;23517;23543;26019;27316;27336;29896;51202;51340;51362;51585;51747;53938;54439;55015;55109;55119;55285;55599;55692;55749;56339;57703;57721;58517;64062;79810;7981…	CWC27;SLU7;KHDRBS3;PAPD7;NUDT21;LSM6;WBP4;SREK1;HNRNPA1L2;RC3H1;DDX5;PAPD4;DCP2;EIF4A2;NCBP2;SMG1;CSTF2T;ZCCHC11;PPWD1;TARDBP;SF3B1;SKIV2L2;RBFOX2;PAN3;UPF2;RBMX;HTATSF1;SREK1IP1;TRA2A;HNRNPA2B1;HNRNPH1;HNRNPH3;MBNL1;DDX47;CRNKL1;CDC40;PCF11;LUC7L3;PPIL3;PNN;RBM27;PRPF39;AGGF1;PRPF38B;RBM41;RNPC3;LUC7L;CCAR1;METTL3;CWC22;METTL14;RBM25;RBBP6;RPL34;RPL35A;RPS3A;RPS15A;RPS24;RBM26;SRSF1;SRSF3;SRSF5;…
GO:0006397	mRNA processing	463	70	21.2448025587403	3.29492353748429	0	0	1655;3181;3187;3189;4154;5411;5930;6426;6428;6430;6432;6606;6629;6936;7072;7919;8487;8559;8732;8899;9295;9406;9584;10283;10569;10656;11044;11051;11157;11193;22916;23283;23398;23435;23451;23517;23543;27316;27336;29896;51202;51340;51362;51585;51747;53938;54439;55015;55109;55119;55285;55599;55692;55749;56339;57703;57721;58517;64062;79810;79811;84950;84991;91746;92797;140890;144983;167153;255967;2856…	CWC27;SLU7;KHDRBS3;PAPD7;NUDT21;LSM6;WBP4;SREK1;HNRNPA1L2;DDX5;PAPD4;NCBP2;CSTF2T;PPWD1;TARDBP;SF3B1;SKIV2L2;RBFOX2;PAN3;RBMX;HTATSF1;SREK1IP1;TRA2A;HNRNPA2B1;HNRNPH1;HNRNPH3;MBNL1;DDX47;CRNKL1;CDC40;PCF11;LUC7L3;PPIL3;PNN;RBM27;PRPF39;AGGF1;PRPF38B;RBM41;RNPC3;LUC7L;CCAR1;METTL3;CWC22;METTL14;RBM25;RBBP6;RBM26;SRSF1;SRSF3;SRSF5;SRSF7;SMN1;SNRPB2;GCFC2;TIA1;DDX39B;PTCD2;SLTM;GEMIN2;PRPF38A;RBM17;…
GO:0008380	RNA splicing	392	67	17.9869602657153	3.72492066531707	0	0	1195;1655;3181;3187;3189;4154;5411;6426;6428;6430;6432;6606;6629;6936;7072;7919;8487;8559;8899;9295;9360;9406;9584;10199;10283;10569;10656;11051;11157;11193;22916;23398;23435;23451;23517;23543;27316;27332;27336;29896;51202;51340;51362;51585;51747;53938;55015;55109;55119;55285;55599;55692;55749;56339;57396;57703;57721;58517;79074;84950;84991;91746;92797;130916;140890;144983;285672	MPHOSPH10;CWC27;SLU7;KHDRBS3;NUDT21;LSM6;WBP4;CLK1;MTERF4;SREK1;HNRNPA1L2;DDX5;NCBP2;PPWD1;TARDBP;SF3B1;SKIV2L2;RBFOX2;RBMX;ZNF638;HTATSF1;SREK1IP1;TRA2A;HNRNPA2B1;HNRNPH1;HNRNPH3;MBNL1;DDX47;CRNKL1;CDC40;PCF11;LUC7L3;PPIL3;PNN;PRPF39;AGGF1;PRPF38B;RBM41;RNPC3;LUC7L;CCAR1;METTL3;CLK4;CWC22;METTL14;RBM25;SRSF1;SRSF3;SRSF5;SRSF7;SMN1;SNRPB2;GCFC2;TIA1;C2orf49;DDX39B;GEMIN2;PRPF38A;RBM17;PRPF18;PRPF…
GO:0000375	RNA splicing, via transesterification reactions	299	51	13.7196457128798	3.71729715674231	2.22044604925031e-16	3.79651865500819e-13	1655;3181;3187;3189;5411;6426;6428;6430;6432;6606;6629;6936;7072;7919;8487;8559;8899;9295;10199;10283;10569;10656;11051;11157;11193;22916;23398;23451;23517;23543;27316;27336;29896;51340;51362;51585;51747;53938;55015;55285;55599;55692;55749;56339;57703;57721;58517;84991;91746;92797;140890	MPHOSPH10;CWC27;SLU7;KHDRBS3;NUDT21;LSM6;WBP4;SREK1;DDX5;NCBP2;PPWD1;SF3B1;SKIV2L2;RBFOX2;RBMX;HTATSF1;TRA2A;HNRNPA2B1;HNRNPH1;HNRNPH3;CRNKL1;CDC40;PCF11;LUC7L3;PPIL3;PNN;PRPF39;RBM41;RNPC3;LUC7L;CCAR1;METTL3;CWC22;METTL14;RBM25;SRSF1;SRSF3;SRSF5;SRSF7;SMN1;SNRPB2;GCFC2;TIA1;DDX39B;GEMIN2;RBM17;PRPF18;PRPF4B;YTHDC1;HELB;SRSF11
GO:0000377	RNA splicing, via transesterification reactions with bulged adenosine as nucleophile	295	50	13.5361053020052	3.69382469214341	7.7715611723761e-16	9.49129663752046e-13	1655;3181;3187;3189;5411;6426;6428;6430;6432;6606;6629;6936;7072;7919;8487;8559;8899;9295;10283;10569;10656;11051;11157;11193;22916;23398;23451;23517;23543;27316;27336;29896;51340;51362;51585;51747;53938;55015;55285;55599;55692;55749;56339;57703;57721;58517;84991;91746;92797;140890	CWC27;SLU7;KHDRBS3;NUDT21;LSM6;WBP4;SREK1;DDX5;NCBP2;PPWD1;SF3B1;SKIV2L2;RBFOX2;RBMX;HTATSF1;TRA2A;HNRNPA2B1;HNRNPH1;HNRNPH3;CRNKL1;CDC40;PCF11;LUC7L3;PPIL3;PNN;PRPF39;RBM41;RNPC3;LUC7L;CCAR1;METTL3;CWC22;METTL14;RBM25;SRSF1;SRSF3;SRSF5;SRSF7;SMN1;SNRPB2;GCFC2;TIA1;DDX39B;GEMIN2;RBM17;PRPF18;PRPF4B;YTHDC1;HELB;SRSF11
GO:0000398	mRNA splicing, via spliceosome	295	50	13.5361053020052	3.69382469214341	7.7715611723761e-16	9.49129663752046e-13	1655;3181;3187;3189;5411;6426;6428;6430;6432;6606;6629;6936;7072;7919;8487;8559;8899;9295;10283;10569;10656;11051;11157;11193;22916;23398;23451;23517;23543;27316;27336;29896;51340;51362;51585;51747;53938;55015;55285;55599;55692;55749;56339;57703;57721;58517;84991;91746;92797;140890	CWC27;SLU7;KHDRBS3;NUDT21;LSM6;WBP4;SREK1;DDX5;NCBP2;PPWD1;SF3B1;SKIV2L2;RBFOX2;RBMX;HTATSF1;TRA2A;HNRNPA2B1;HNRNPH1;HNRNPH3;CRNKL1;CDC40;PCF11;LUC7L3;PPIL3;PNN;PRPF39;RBM41;RNPC3;LUC7L;CCAR1;METTL3;CWC22;METTL14;RBM25;SRSF1;SRSF3;SRSF5;SRSF7;SMN1;SNRPB2;GCFC2;TIA1;DDX39B;GEMIN2;RBM17;PRPF18;PRPF4B;YTHDC1;HELB;SRSF11
GO:0044782	cilium organization	276	41	12.6642883503506	3.23744997474453	2.61141108737206e-11	2.79061917324297e-08	583;4117;6103;7320;8481;9657;9738;10464;11138;22832;22873;23322;25981;26140;27031;27152;51134;51626;55081;55172;55582;55761;57560;79582;79598;79738;79809;80184;84100;90410;92104;92344;92482;123811;146057;150737;153241;161582;220136;221322;339829	PIBF1;TBC1D8;FOPNL;TTBK2;TTC30B;CEP120;DYX1C1;CFAP53;TBC1D32;CEP162;DZIP1;RPGRIP1L;DNAH1;TTLL3;NPHP3;INTU;CCDC39;MAK;CEP83;DYNC2LI1;IFT57;DNAAF2;KIF27;TTC17;IFT80;BBS2;RPGR;UBE2B;SPAG16;CEP97;BBS10;TTC21B;CEP290;ARL6;OFD1;IFT20;TTC30A;GORAB;BBIP1;IQCB1;CCP110
GO:0060271	cilium assembly	265	38	12.1595522204453	3.12511507916435	4.01126465376933e-10	3.4292301525074e-07	583;4117;6103;7320;8481;9657;9738;10464;11138;22832;22873;23322;25981;26140;27031;27152;51134;51626;55081;55172;55582;57560;79582;79598;79738;79809;80184;84100;90410;92344;92482;123811;146057;153241;161582;220136;221322;339829	PIBF1;TBC1D8;FOPNL;TTBK2;CEP120;DYX1C1;CFAP53;TBC1D32;CEP162;DZIP1;RPGRIP1L;DNAH1;TTLL3;NPHP3;INTU;CCDC39;MAK;CEP83;DYNC2LI1;IFT57;DNAAF2;KIF27;IFT80;BBS2;RPGR;UBE2B;SPAG16;CEP97;BBS10;TTC21B;CEP290;ARL6;OFD1;IFT20;GORAB;BBIP1;IQCB1;CCP110

## Sheet: CC
GO term	description	C	O	E	R	PValue	FDR	overlapGene	OverlapGene_UserID
GO:1902494	catalytic complex	1262	100	43.854681217691	2.28025828083457	3.66373598126302e-15	4.71706007587613e-13	18;841;905;1021;1122;1655;2073;3181;3187;3622;4659;5218;5229;5257;5411;5504;5527;5532;5563;5706;5826;6426;6629;6872;6879;6885;6917;6991;7320;7428;7528;8405;8450;8453;8473;8899;9140;9443;9519;9821;10283;10299;10569;10910;10943;23398;23411;23451;23517;23522;25981;26224;27316;29079;29945;51147;51185;51317;51340;51362;51626;53938;54165;55167;55294;55578;56339;56647;57018;57223;57563;57703;57721;58505…	CDK6;CWC27;MARCH6;SLU7;SUGT1;MSL3;CHML;TADA1;ANAPC16;ADAT2;ASB14;KBTBD3;DNHD1;KANSL1L;RNF217;DDX5;PAPD4;ABAT;ERCC5;CCNY;PPWD1;SIRT1;SF3B1;SKIV2L2;KAT6B;DNAH1;FBXL3;RBMX;MED4;ANAPC4;HNRNPA2B1;HNRNPH1;SPOPL;ING2;KLHL31;PPP1R12A;ING4;CRBN;PHF21A;CRNKL1;CDC40;DYNC2LI1;CDK14;PGGT1B;PHKB;PPIL3;PNN;DCUN1D1;PPP1R2;MSL2;PPP2R5C;FBXW7;PPP3CB;SUPT20H;PRKAA2;METTL3;BCCIP;CCNL1;PSMC6;PPP4R3B;KLHL8;CWC22;METTL…
GO:0015630	microtubule cytoskeleton	1069	92	37.1479035037335	2.47658659904599	4.44089209850063e-16	7.62353143575941e-14	331;583;841;889;1021;1070;1739;3799;4092;4117;4154;4659;4999;5584;5930;6093;6103;6671;6683;6991;7518;8481;8556;9015;9584;9657;9738;9847;9851;10253;10464;11051;11064;11215;22832;22852;22873;23059;23322;25764;25981;26140;26206;27152;51134;51174;51175;51626;51765;54627;55081;55171;55172;55342;55582;55812;57223;57560;57619;64770;79101;79598;79661;79718;79841;79884;79969;80184;80254;80321;80351;80817;…	CDK6;SPRY2;PIBF1;CETN3;NUDT21;CNTRL;AKAP11;EFHC1;FOPNL;POC5;NUDCD2;NEK7;DNHD1;TTBK2;SPICE1;THAP6;CEP120;DYX1C1;TTLL9;DLG1;CEP112;CEP162;ANKRD26;DZIP1;CLUAP1;RPGRIP1L;HYPK;DNAH1;TTLL3;SPAG8;INTU;TRIM59;XIAP;KIF5B;CEP85L;SMAD7;MAK;MBNL1;PPP1R12A;ORC2;CEP83;TUBD1;TUBE1;DYNC2LI1;STK26;MAP10;IFT57;TBCCD1;DNAAF2;STRBP;KIF27;SPATA7;PRKCI;PPP4R3B;IFT80;SHROOM3;BBS2;RBBP6;ROCK1;RPGR;CCDC14;SP4;SPAST;TCTE3…
GO:0044451	nucleoplasm part	732	83	25.4371051120046	3.26294991645215	0	0	545;546;905;2073;3181;3622;5411;6304;6426;6428;6430;6606;6670;6872;6879;6885;6917;6934;7341;7750;7919;8405;8473;8487;8559;9360;9443;9519;9584;9774;9994;10114;10208;10569;10943;11051;11193;22890;23137;23283;23411;23435;23451;23522;25957;27332;29079;51147;51317;51322;51340;51585;51602;51747;54439;55105;55109;55145;55167;55578;56339;57018;57703;58517;64318;79664;79718;80314;81488;81669;84128;84248;8…	HIPK3;USPL1;SLU7;MSL3;NUDT21;WBP4;TADA1;FAM76B;KANSL1L;CREBRF;ERCC5;ZBTB1;SMC5;CSTF2T;SIRT1;TARDBP;SF3B1;KAT6B;PNISR;ZNF638;MED4;HNRNPA2B1;ING2;ING4;PHF21A;WAC;CRNKL1;PCF11;NOP58;LUC7L3;PNN;RBM27;ATR;ATRX;GPATCH2;AGGF1;THAP1;MSL2;SUPT20H;METTL3;CCNL1;CWC22;RBM25;SATB1;SRSF1;SRSF3;SRSF5;NOC3L;ZCCHC18;SMN1;SP3;TAF1;TAF7;MAP3K7;TCEA1;TCF7L2;SUMO1;ZMYM2;DDX39B;ICE2;TBL1XR1;EPC1;POLR2M;CCNL2;SPOP;WDR7…
GO:0005730	nucleolus	849	76	29.5028719126939	2.57602040319676	2.46469511466785e-14	2.53863596810788e-12	1070;1106;1655;3516;4092;5884;5930;5934;6164;6189;6430;6617;6629;6872;6917;6936;7150;7341;8453;8487;9015;9724;9774;9937;10199;10240;10412;10521;10735;10741;10915;11157;23029;23318;23411;23517;26013;26156;29087;29896;51185;51187;51202;51602;54014;54700;55105;55145;55294;55299;55602;55632;64318;64400;79009;79027;79101;79800;80067;80853;84101;84128;84172;84186;84268;84294;84295;84549;92344;93587;113…	MPHOSPH10;MRPS31;NSA2;DDX17;CETN3;STAG2;RBBP9;TCERG1;CHD2;LSM6;HELQ;DNAJC21;WDR36;UBLCP1;DDX5;RBM34;ZCCHC11;SIRT1;SKIV2L2;L3MBTL1;RSL1D1;THYN1;TRA2A;RBPJ;YPEL2;SMAD7;ZNF506;CRBN;RSL24D1;DDX47;NOP58;BRWD1;RRN3;GPATCH2;THAP1;FBXW7;BRIX1;CDKN2AIP;G2E3;RAD17;RBBP6;RBL2;RPL34;RPS3A;SRSF5;NOC3L;AKTIP;SNAPC1;SNRPB2;TAF1;TCEA1;GCFC2;TOP1;SUMO1;DDX50;ZNF655;TAF1D;CARF;DCAF17;KDM7A;USP44;WDR75;POLR1B;ZCCHC…
GO:0030529	intracellular ribonucleoprotein complex	733	74	25.4718552556002	2.90516726235441	1.11022302462516e-16	2.28705943072782e-14	1655;3181;3187;3189;4154;5411;6164;6165;6189;6210;6229;6426;6606;6629;6726;6741;6936;7072;7073;7150;7341;7919;8487;8559;8899;9724;10199;10240;10283;10412;10569;11157;11193;23369;23398;23451;23517;26019;26156;27316;27327;27336;51187;51322;51340;51362;51574;51602;51747;53938;55015;55109;55119;55285;55599;55692;57703;58517;63899;65008;83939;84294;84549;84950;84991;92797;130916;134218;134430;140890;1…	MPHOSPH10;MRPS31;CWC27;NSA2;SLU7;LSM6;WBP4;MTERF4;DNAJC21;WDR36;SREK1;HNRNPA1L2;RC3H1;DDX5;DCP2;PUM2;PPWD1;SF3B1;SKIV2L2;PAN3;UPF2;RSL1D1;RBMX;TNRC6A;HTATSF1;HNRNPA2B1;HNRNPH1;HNRNPH3;MBNL1;RSL24D1;WAC;CRNKL1;CDC40;LARP7;NOP58;LUC7L3;PPIL3;PNN;PRPF39;AGGF1;PRPF38B;RBM41;RNPC3;LUC7L;CWC22;RBM25;RPL34;RPL35A;RPS3A;RPS15A;RPS24;NSUN3;SRSF1;MRPL1;SMN1;SNRPB2;SRP9;SSB;GCFC2;TIA1;TIAL1;TOP1;SUMO1;DDX39…
GO:1990904	ribonucleoprotein complex	734	74	25.5066053991959	2.90120926880897	1.11022302462516e-16	2.28705943072782e-14	1655;3181;3187;3189;4154;5411;6164;6165;6189;6210;6229;6426;6606;6629;6726;6741;6936;7072;7073;7150;7341;7919;8487;8559;8899;9724;10199;10240;10283;10412;10569;11157;11193;23369;23398;23451;23517;26019;26156;27316;27327;27336;51187;51322;51340;51362;51574;51602;51747;53938;55015;55109;55119;55285;55599;55692;57703;58517;63899;65008;83939;84294;84549;84950;84991;92797;130916;134218;134430;140890;1…	MPHOSPH10;MRPS31;CWC27;NSA2;SLU7;LSM6;WBP4;MTERF4;DNAJC21;WDR36;SREK1;HNRNPA1L2;RC3H1;DDX5;DCP2;PUM2;PPWD1;SF3B1;SKIV2L2;PAN3;UPF2;RSL1D1;RBMX;TNRC6A;HTATSF1;HNRNPA2B1;HNRNPH1;HNRNPH3;MBNL1;RSL24D1;WAC;CRNKL1;CDC40;LARP7;NOP58;LUC7L3;PPIL3;PNN;PRPF39;AGGF1;PRPF38B;RBM41;RNPC3;LUC7L;CWC22;RBM25;RPL34;RPL35A;RPS3A;RPS15A;RPS24;NSUN3;SRSF1;MRPL1;SMN1;SNRPB2;SRP9;SSB;GCFC2;TIA1;TIAL1;TOP1;SUMO1;DDX39…
GO:0005815	microtubule organizing center	634	66	22.0315910396324	2.99569830800115	1.11022302462516e-15	1.6336138790913e-13	583;841;1021;1070;3799;4092;4117;4154;4659;4999;5930;6093;6103;6683;7518;8481;8556;9584;9657;9738;9847;9851;10464;11051;11064;11215;22832;22852;22873;23059;23322;27152;51134;51174;51175;51626;51765;54627;55081;55171;55812;57223;57560;64770;79101;79598;79661;79841;80184;80254;80321;80351;80817;90410;114327;123811;134359;134492;140609;146057;152185;153241;161582;201134;286827;387119	CDK6;PIBF1;CETN3;NUDT21;CNTRL;AKAP11;EFHC1;FOPNL;POC5;NUDCD2;NEK7;TTBK2;SPICE1;CEP120;DYX1C1;CEP112;CEP162;ANKRD26;DZIP1;CLUAP1;RPGRIP1L;INTU;TRIM59;KIF5B;CEP85L;SMAD7;MAK;MBNL1;PPP1R12A;ORC2;CEP83;TUBD1;TUBE1;DYNC2LI1;STK26;MAP10;IFT57;TBCCD1;SPATA7;PPP4R3B;IFT80;BBS2;RBBP6;ROCK1;RPGR;CCDC14;SPAST;XRCC4;TAF1D;CEP97;NEIL1;AGBL2;CEP290;CEP63;CEP70;TNKS2;CEP44;CASP8;OFD1;CDC14A;IFT20;RBM39;IQCB1;CC…
GO:0016604	nuclear body	353	57	12.266800689259	4.64668836185705	0	0	545;546;3181;5411;6304;6426;6428;6430;6606;6670;6934;7341;7750;7919;8405;8487;8559;9360;9584;9774;9994;10114;10208;10569;11051;11193;22890;23137;23411;23435;23451;25957;27332;51322;51340;51602;51747;54439;55105;55109;55145;56339;57018;57703;58517;64318;79664;81669;84248;84268;84524;90806;91603;91746;143684;153222;644353	HIPK3;USPL1;SLU7;NUDT21;WBP4;FAM76B;CREBRF;ZBTB1;SMC5;SIRT1;TARDBP;SF3B1;PNISR;ZNF638;HNRNPA2B1;WAC;CRNKL1;NOP58;LUC7L3;PNN;RBM27;ATR;ATRX;GPATCH2;AGGF1;THAP1;METTL3;CCNL1;CWC22;RBM25;SATB1;SRSF1;SRSF3;SRSF5;NOC3L;ZCCHC18;SMN1;SP3;TCF7L2;SUMO1;ZMYM2;DDX39B;ICE2;CCNL2;SPOP;FYTTD1;RPAIN;ZC3H8;GEMIN2;PRPF18;ANGEL2;ZNF830;YTHDC1;PPIG;RBM39;BCLAF1;CASP8AP2
GO:0005681	spliceosomal complex	173	39	6.0117748420448	6.48726890555582	0	0	1655;3181;3187;3189;5411;6426;6629;6936;7919;8487;8559;8899;10283;10569;11157;11193;23398;23451;23517;27316;27336;51322;51340;51362;51747;53938;55015;55109;55119;55285;55599;55692;57703;58517;84950;84991;92797;140890;144983	CWC27;SLU7;LSM6;WBP4;SREK1;HNRNPA1L2;DDX5;PPWD1;SF3B1;SKIV2L2;RBMX;HTATSF1;HNRNPA2B1;HNRNPH1;HNRNPH3;WAC;CRNKL1;CDC40;LUC7L3;PPIL3;PNN;PRPF39;AGGF1;PRPF38B;RBM41;RNPC3;LUC7L;CWC22;RBM25;SRSF1;SNRPB2;GCFC2;DDX39B;GEMIN2;PRPF38A;RBM17;PRPF18;PRPF4B;HELB
GO:0016607	nuclear speck	197	34	6.84577828834003	4.96656458446952	8.43769498715119e-15	9.65647315196192e-13	5411;6426;6428;6430;7341;7919;8405;8559;9360;9584;9774;10569;11193;23435;23451;25957;27332;51322;51340;51747;54439;55105;55109;56339;57018;57703;58517;64318;81669;84248;91603;91746;143684;644353	SLU7;WBP4;FAM76B;TARDBP;SF3B1;PNISR;ZNF638;WAC;CRNKL1;LUC7L3;PNN;RBM27;GPATCH2;AGGF1;METTL3;CCNL1;CWC22;RBM25;SRSF1;SRSF3;SRSF5;NOC3L;ZCCHC18;SUMO1;DDX39B;CCNL2;SPOP;FYTTD1;PRPF18;ZNF830;YTHDC1;PPIG;RBM39;BCLAF1

## Sheet: MF
GO term	description	C	O	E	R	PValue	FDR	overlapGene	OverlapGene_UserID
GO:0003723	RNA binding	1571	156	72.0121787025704	2.1663002399125	0	0	905;1106;1615;1655;1787;1974;3146;3181;3187;3189;3895;4154;5411;5930;6103;6164;6165;6189;6210;6229;6426;6428;6430;6432;6606;6629;6726;6741;7019;7072;7073;7150;7178;7341;7528;7919;8187;8667;8669;8880;8899;9255;9295;9337;9360;9406;9584;9617;9665;9666;9774;9782;9987;10199;10240;10412;10521;10569;10656;10915;10987;11051;11157;22862;22889;22916;23029;23049;23272;23283;23318;23350;23369;23435;23451;235…	MPHOSPH10;MRPS31;NSA2;DDX17;SLU7;KHDRBS3;TCERG1;COPS5;NUDT21;CHD2;LSM6;KCTD12;PSTK;C1orf131;RBM45;MTERF4;DNAJC21;WDR36;SREK1;HNRNPA1L2;RC3H1;PUS10;DARS;DDX5;DCP2;DHX36;TRDMT1;ZFC3H1;EIF4A2;NSUN6;FNDC3A;KIAA0907;NCBP2;RBM34;SMG1;FAM208A;CSTF2T;ZCCHC11;U2SURP;PUM2;TARDBP;SF3B1;SKIV2L2;RBFOX2;PAN3;PNISR;UPF2;RSL1D1;RBMX;TNRC6A;ZNF638;HTATSF1;TRA2A;HMGB1;HNRNPA2B1;HNRNPH1;HNRNPH3;RBM44;KTN1;MBNL1;SEP…
GO:0001071	nucleic acid binding transcription factor activity	1204	135	55.1894736842105	2.44611863436964	0	0	657;1385;1386;1879;1998;2115;2551;3146;3199;3200;3516;4090;4092;4205;4774;4801;5325;5926;5978;5994;6304;6498;6670;6671;6872;6879;6925;6934;6935;6936;6938;7019;7227;7528;7539;7541;7553;7567;7569;7571;7574;7581;7582;7587;7592;7593;7594;7597;7626;7644;7675;7690;7692;7697;7707;7712;7728;7741;7750;7752;7753;7767;7769;7770;8187;8880;9044;9205;9310;9337;9406;9849;9852;9988;10780;11107;23036;23411;23435;…	ZSCAN30;ZNF234;PRDM5;ZNF501;ZNF354B;GABPB2;TSHZ2;CREB1;ATF2;ZNF548;ZNF420;ZNF565;ZNF570;NFXL1;CREBRF;ZNF782;ZFP1;ZNF567;ZNF383;ZNF780B;ZNF540;ZNF92;EBF1;ELF2;ETV1;ZNF292;SIRT1;TARDBP;SSBP2;GABPA;ZNF345;L3MBTL1;ZBTB11;ZNF615;ZNF493;ZNF660;ZNF354C;HMGB1;HOXA2;HOXA3;ZNF546;RBPJ;ZNF793;SMAD5;SMAD7;MEF2A;NFIA;NFYB;ZNF117;PLAGL1;ZNF586;ZNF280D;ZNF334;ZNF83;ZKSCAN7;MYNN;ZNF302;ZNF630;ZFP14;ZBED5;CREBZF;…
GO:0003700	transcription factor activity, sequence-specific DNA binding	1203	135	55.143635250918	2.44815198319289	0	0	657;1385;1386;1879;1998;2115;2551;3146;3199;3200;3516;4090;4092;4205;4774;4801;5325;5926;5978;5994;6304;6498;6670;6671;6872;6879;6925;6934;6935;6936;6938;7019;7227;7528;7539;7541;7553;7567;7569;7571;7574;7581;7582;7587;7592;7593;7594;7597;7626;7644;7675;7690;7692;7697;7707;7712;7728;7741;7750;7752;7753;7767;7769;7770;8187;8880;9044;9205;9310;9337;9406;9849;9852;9988;10780;11107;23036;23411;23435;…	ZSCAN30;ZNF234;PRDM5;ZNF501;ZNF354B;GABPB2;TSHZ2;CREB1;ATF2;ZNF548;ZNF420;ZNF565;ZNF570;NFXL1;CREBRF;ZNF782;ZFP1;ZNF567;ZNF383;ZNF780B;ZNF540;ZNF92;EBF1;ELF2;ETV1;ZNF292;SIRT1;TARDBP;SSBP2;GABPA;ZNF345;L3MBTL1;ZBTB11;ZNF615;ZNF493;ZNF660;ZNF354C;HMGB1;HOXA2;HOXA3;ZNF546;RBPJ;ZNF793;SMAD5;SMAD7;MEF2A;NFIA;NFYB;ZNF117;PLAGL1;ZNF586;ZNF280D;ZNF334;ZNF83;ZKSCAN7;MYNN;ZNF302;ZNF630;ZFP14;ZBED5;CREBZF;…
GO:0044822	poly(A) RNA binding	1163	118	53.3100979192167	2.21346432675496	1.11022302462516e-16	5.07371922253697e-14	1106;1615;1655;1974;3146;3181;3187;3189;3895;4154;5411;5930;6103;6165;6189;6210;6229;6426;6428;6430;6432;6741;7019;7072;7073;7150;7178;7341;7919;8667;8880;8899;9295;9360;9406;9584;9666;9774;9782;9987;10199;10240;10412;10521;10656;10915;11051;11157;22862;22916;23029;23049;23272;23283;23318;23350;23369;23435;23451;23517;23543;25957;26156;27316;27327;27332;27336;29896;51202;51340;51362;51574;51585;5…	MPHOSPH10;MRPS31;NSA2;DDX17;KHDRBS3;TCERG1;NUDT21;CHD2;LSM6;KCTD12;C1orf131;RBM45;DNAJC21;WDR36;SREK1;RC3H1;DARS;DDX5;DHX36;ZFC3H1;EIF4A2;FNDC3A;NCBP2;RBM34;SMG1;FAM208A;CSTF2T;ZCCHC11;U2SURP;PUM2;TARDBP;SF3B1;SKIV2L2;RBFOX2;PAN3;PNISR;RSL1D1;RBMX;TNRC6A;ZNF638;HTATSF1;TRA2A;HMGB1;HNRNPA2B1;HNRNPH1;HNRNPH3;KTN1;MBNL1;DDX47;CRNKL1;CDC40;LARP7;PCF11;NOP58;ZFR;LUC7L3;PNN;RBM27;PRPF38B;BRIX1;STRBP;TH…
GO:0001067	regulatory region nucleic acid binding	837	80	38.3667686658507	2.08513781019057	2.71575428811843e-10	9.92879767736099e-08	1106;1385;1386;2115;2551;3199;3516;4090;4092;4154;4205;4287;4774;4801;5325;5926;5978;6304;6498;6670;6872;6879;6925;6934;6935;6936;6938;7019;7150;7227;7528;7541;7562;7593;7697;7700;7707;7748;7752;9960;9988;10771;10793;11107;23411;23635;27107;27316;29117;51317;51351;51742;54700;54807;55749;56242;64376;79718;79800;80264;84524;91392;94104;126626;147694;148268;151050;152518;163081;163227;168374;170506…	ZMYND11;ZNF273;CHD2;PRDM5;GABPB2;CREB1;ATF2;ZNF548;ZNF570;KANSL1L;NFXL1;ZNF567;ZNF100;ZNF92;DHX36;ZNF431;ZNF626;ETV1;JMJD1C;SIRT1;SSBP2;GABPA;ZBTB11;RBMX;ZNF660;BRD7;HOXA2;ZNF680;RBPJ;ZNF793;SMAD5;SMAD7;MBNL1;MEF2A;ATXN3;ZNF506;NFIA;NFYB;PHF21A;ZNF117;ARID4B;PLAGL1;RRN3;ZNF586;CCAR1;ZNF253;ARID4A;REST;SATB1;IKZF5;SKIL;SP3;TAF1;TAF7;TCF4;TCF7L2;ZEB1;GCFC2;TCF12;TFAM;TOP1;TRPS1;ZNF736;YY1;ZBTB14;ZN…
GO:0044212	transcription regulatory region DNA binding	834	79	38.2292533659731	2.0664803270868	5.42146105786401e-10	1.58405312168851e-07	1106;1385;1386;2115;2551;3199;3516;4090;4092;4205;4287;4774;4801;5325;5926;5978;6304;6498;6670;6872;6879;6925;6934;6935;6936;6938;7019;7150;7227;7528;7541;7562;7593;7697;7700;7707;7748;7752;9960;9988;10771;10793;11107;23411;23635;27107;27316;29117;51317;51351;51742;54700;54807;55749;56242;64376;79718;79800;80264;84524;91392;94104;126626;147694;148268;151050;152518;163081;163227;168374;170506;1709…	ZMYND11;ZNF273;CHD2;PRDM5;GABPB2;CREB1;ATF2;ZNF548;ZNF570;KANSL1L;NFXL1;ZNF567;ZNF100;ZNF92;DHX36;ZNF431;ZNF626;ETV1;JMJD1C;SIRT1;SSBP2;GABPA;ZBTB11;RBMX;ZNF660;BRD7;HOXA2;ZNF680;RBPJ;ZNF793;SMAD5;SMAD7;MEF2A;ATXN3;ZNF506;NFIA;NFYB;PHF21A;ZNF117;ARID4B;PLAGL1;RRN3;ZNF586;CCAR1;ZNF253;ARID4A;REST;SATB1;IKZF5;SKIL;SP3;TAF1;TAF7;TCF4;TCF7L2;ZEB1;GCFC2;TCF12;TFAM;TOP1;TRPS1;ZNF736;YY1;ZBTB14;ZNF708;M…
GO:0000975	regulatory region DNA binding	836	79	38.3209302325581	2.06153659424687	6.06584893425577e-10	1.58405312168851e-07	1106;1385;1386;2115;2551;3199;3516;4090;4092;4205;4287;4774;4801;5325;5926;5978;6304;6498;6670;6872;6879;6925;6934;6935;6936;6938;7019;7150;7227;7528;7541;7562;7593;7697;7700;7707;7748;7752;9960;9988;10771;10793;11107;23411;23635;27107;27316;29117;51317;51351;51742;54700;54807;55749;56242;64376;79718;79800;80264;84524;91392;94104;126626;147694;148268;151050;152518;163081;163227;168374;170506;1709…	ZMYND11;ZNF273;CHD2;PRDM5;GABPB2;CREB1;ATF2;ZNF548;ZNF570;KANSL1L;NFXL1;ZNF567;ZNF100;ZNF92;DHX36;ZNF431;ZNF626;ETV1;JMJD1C;SIRT1;SSBP2;GABPA;ZBTB11;RBMX;ZNF660;BRD7;HOXA2;ZNF680;RBPJ;ZNF793;SMAD5;SMAD7;MEF2A;ATXN3;ZNF506;NFIA;NFYB;PHF21A;ZNF117;ARID4B;PLAGL1;RRN3;ZNF586;CCAR1;ZNF253;ARID4A;REST;SATB1;IKZF5;SKIL;SP3;TAF1;TAF7;TCF4;TCF7L2;ZEB1;GCFC2;TCF12;TFAM;TOP1;TRPS1;ZNF736;YY1;ZBTB14;ZNF708;M…
GO:0003690	double-stranded DNA binding	779	71	35.7081395348837	1.98834217981699	2.14208553117601e-08	4.89466543873718e-06	1060;1106;1385;1386;2073;2115;2551;3146;3199;3516;4090;4205;4774;4999;5325;5378;5978;6304;6498;6670;6872;6925;6934;6936;6938;7019;7150;7227;7528;7562;7593;7697;7700;7707;7748;9960;10111;10771;10793;11107;23411;23435;23635;27107;27332;51317;51351;54700;54807;56242;64376;79800;79811;80264;84524;91392;94104;130916;147694;148268;152518;163227;168374;170959;199777;221037;285349;340252;390927;440515;72…	RAD50;CENPC;ZMYND11;ZNF273;CHD2;PRDM5;MTERF4;CREB1;ATF2;ZNF548;ZNF570;NFXL1;ZNF100;ZNF92;ZNF431;ZNF626;ERCC5;ETV1;JMJD1C;SIRT1;TARDBP;SSBP2;GABPA;ZBTB11;ZNF638;ZNF660;HMGB1;HOXA2;ZNF680;RBPJ;ZNF793;SMAD5;MEF2A;ZNF506;NFIA;ORC2;PHF21A;ZNF117;PLAGL1;PMS1;RRN3;ZNF586;ZNF253;REST;SATB1;IKZF5;SKIL;SP3;TAF1;TCF4;TCF7L2;GCFC2;TCF12;TFAM;TOP1;TRPS1;ZNF736;YY1;ZNF708;MZF1;ZNF138;ZNF141;ZNF148;ZNF195;CARF;…
GO:1990837	sequence-specific double-stranded DNA binding	703	63	32.2244186046512	1.95503915130083	2.55603583410036e-07	4.67243350473545e-05	1060;1106;1385;1386;2115;2551;3199;3516;4090;4205;4774;4999;5325;5978;6304;6498;6670;6872;6925;6934;6936;6938;7019;7150;7227;7528;7562;7593;7697;7700;7707;7748;9960;10771;10793;11107;23411;23635;27107;51317;51351;54700;54807;56242;64376;79800;80264;84524;91392;94104;147694;148268;152518;163227;168374;170959;199777;221037;285349;340252;390927;440515;728927	CENPC;ZMYND11;ZNF273;CHD2;PRDM5;CREB1;ATF2;ZNF548;ZNF570;NFXL1;ZNF100;ZNF92;ZNF431;ZNF626;ETV1;JMJD1C;SIRT1;SSBP2;GABPA;ZBTB11;ZNF660;HOXA2;ZNF680;RBPJ;ZNF793;SMAD5;MEF2A;ZNF506;NFIA;ORC2;PHF21A;ZNF117;PLAGL1;RRN3;ZNF586;ZNF253;REST;SATB1;IKZF5;SKIL;SP3;TAF1;TCF4;TCF7L2;GCFC2;TCF12;TFAM;TOP1;TRPS1;ZNF736;YY1;ZNF708;MZF1;ZNF138;ZNF141;ZNF148;ZNF195;CARF;ZNF430;ZC3H8;ZNF502;PAXBP1;USP3
GO:0000976	transcription regulatory region sequence-specific DNA binding	670	61	30.7117503059976	1.98621046968097	2.3168597618195e-07	4.67243350473545e-05	1106;1385;1386;2115;2551;3199;3516;4090;4205;4774;5325;5978;6304;6498;6670;6872;6925;6934;6936;6938;7019;7150;7227;7528;7562;7593;7697;7700;7707;7748;9960;10771;10793;11107;23411;23635;27107;51317;51351;54700;54807;56242;64376;79800;80264;84524;91392;94104;147694;148268;152518;163227;168374;170959;199777;221037;285349;340252;390927;440515;728927	ZMYND11;ZNF273;CHD2;PRDM5;CREB1;ATF2;ZNF548;ZNF570;NFXL1;ZNF100;ZNF92;ZNF431;ZNF626;ETV1;JMJD1C;SIRT1;SSBP2;GABPA;ZBTB11;ZNF660;HOXA2;ZNF680;RBPJ;ZNF793;SMAD5;MEF2A;ZNF506;NFIA;PHF21A;ZNF117;PLAGL1;RRN3;ZNF586;ZNF253;REST;SATB1;IKZF5;SKIL;SP3;TAF1;TCF4;TCF7L2;GCFC2;TCF12;TFAM;TOP1;TRPS1;ZNF736;YY1;ZNF708;MZF1;ZNF138;ZNF141;ZNF148;ZNF195;CARF;ZNF430;ZC3H8;ZNF502;PAXBP1;USP3

## Sheet: REACTOME
Reactome term	description	C	O	E	R	PValue	FDR	overlapGene	OverlapGene_UserID
R-HSA-74160	Gene Expression	1821	213	88.5183744895975	2.40628006589786	0	0	10111;10199;10224;10283;10569;10780;10793;11051;11157;11193;117608;124411;126068;130916;133746;134430;134637;1386;146434;146540;147694;147923;147929;148103;148156;148254;148266;148268;158431;1615;162239;163049;163081;163087;163227;163255;1655;167227;168374;169841;170959;170960;1787;1974;199692;199777;219749;220992;221078;22916;23049;23283;23350;23398;23411;23451;23517;255967;26013;26019;26152;273…	RAD50;MPHOSPH10;ZNF443;CWC27;SLU7;ZNF234;ZNF273;NUDT21;LSM6;WBP4;ZNF354B;ZNF720;ZNF441;MTERF4;JMY;WDR36;ADAT2;ATF2;ZNF597;ZNF785;ZNF548;ZNF420;ZNF565;ZNF599;ZNF558;ZNF555;ZNF569;ZNF570;ZNF782;DARS;ZFP1;ZNF791;ZNF567;ZNF383;ZNF100;ZNF540;DDX5;DCP2;ZNF92;ZNF169;ZNF431;ZNF721;TRDMT1;EIF4A2;ZNF627;ZNF626;ZNF25;ZNF485;NSUN6;NCBP2;SMG1;CSTF2T;U2SURP;PPWD1;SIRT1;SF3B1;SKIV2L2;PAN3;L3MBTL1;UPF2;ZNF337;RB…
R-HSA-212436	Generic Transcription Pathway	860	126	41.8043943223799	3.01403720930233	0	0	10111;10224;10780;10793;117608;124411;126068;133746;1386;146434;146540;147694;147923;147929;148103;148156;148254;148266;148268;158431;162239;163049;163081;163087;163227;163255;168374;169841;170959;170960;199692;199777;219749;220992;26013;26152;27327;284370;284443;285349;29079;29117;30832;339327;339500;340252;342132;344787;3516;3622;390927;4092;4194;440515;5325;545;54807;5527;5563;55713;55888;5590…	RAD50;ZNF443;ZNF234;ZNF273;ZNF354B;ZNF720;ZNF441;JMY;ATF2;ZNF597;ZNF785;ZNF548;ZNF420;ZNF565;ZNF599;ZNF558;ZNF555;ZNF569;ZNF570;ZNF782;ZFP1;ZNF791;ZNF567;ZNF383;ZNF100;ZNF540;ZNF92;ZNF169;ZNF431;ZNF721;ZNF627;ZNF626;ZNF25;ZNF485;L3MBTL1;ZNF337;TNRC6A;ZNF615;ZNF493;ZNF660;MED4;BRD7;ZNF354C;ZNF546;ZNF678;ZNF680;ZNF774;ZNF860;RBPJ;ING2;ZNF793;SMAD7;MDM4;ZNF506;PLAGL1;ATR;ZNF586;PPP2R5C;PRKAA2;ZNF334…
R-HSA-1852241	Organelle biogenesis and maintenance	352	40	17.1106358156718	2.33772727272727	4.25383747892916e-07	9.72305709469522e-05	10240;11064;11232;1385;1386;146057;150737;22832;23059;23322;2551;27031;4867;51134;51626;54585;55081;5563;57560;583;65008;6991;7019;79598;79718;79738;79809;79969;80184;80205;80254;80321;84100;8481;90410;92104;92482;9321;9657;9738	MRPS31;CNTRL;POLG2;CREB1;ATF2;TTBK2;TTC30B;CEP162;CLUAP1;RPGRIP1L;GABPA;NPHP3;NPHP1;CEP83;DYNC2LI1;LZTFL1;IFT57;PRKAA2;IFT80;BBS2;MRPL1;TCTE3;TFAM;CEP97;TBL1XR1;BBS10;TTC21B;ATAT1;CEP290;CHD9;CEP63;CEP70;ARL6;OFD1;IFT20;TTC30A;BBIP1;TRIP11;IQCB1;CCP110
R-HSA-72203	Processing of Capped Intron-Containing Pre-mRNA	246	34	11.9580011666343	2.84328455284553	2.99942708448242e-08	9.59816667034374e-06	10283;10569;11051;11157;11193;1655;22916;23283;23350;23398;23451;23517;27316;3181;3187;51340;51362;51585;55599;55749;56339;57703;57721;6426;6428;6430;6432;6629;6936;7919;84248;84950;84991;9295	CWC27;SLU7;NUDT21;LSM6;WBP4;DDX5;NCBP2;CSTF2T;U2SURP;PPWD1;SF3B1;SKIV2L2;RBMX;HNRNPA2B1;HNRNPH1;CRNKL1;CDC40;PCF11;RNPC3;CCAR1;METTL3;CWC22;METTL14;SRSF1;SRSF3;SRSF5;SRSF7;SNRPB2;GCFC2;DDX39B;FYTTD1;PRPF38A;RBM17;SRSF11
R-HSA-72172	mRNA Splicing	195	30	9.47890336379545	3.16492307692308	1.69698359808734e-08	9.05057918979916e-06	10283;10569;11051;11157;11193;1655;22916;23283;23350;23398;23451;23517;27316;3181;3187;51340;51362;51585;55599;55749;57703;6426;6428;6430;6432;6629;6936;84950;84991;9295	CWC27;SLU7;NUDT21;LSM6;WBP4;DDX5;NCBP2;CSTF2T;U2SURP;PPWD1;SF3B1;SKIV2L2;RBMX;HNRNPA2B1;HNRNPH1;CRNKL1;CDC40;PCF11;RNPC3;CCAR1;CWC22;SRSF1;SRSF3;SRSF5;SRSF7;SNRPB2;GCFC2;PRPF38A;RBM17;SRSF11
R-HSA-5617833	Cilium Assembly	204	30	9.91639121135524	3.02529411764706	4.86182940573343e-08	1.29648784152892e-05	11064;146057;150737;22832;23059;23322;27031;4867;51134;51626;54585;55081;57560;583;6991;79598;79738;79809;79969;80184;80254;80321;84100;8481;90410;92104;92482;9321;9657;9738	CNTRL;TTBK2;TTC30B;CEP162;CLUAP1;RPGRIP1L;NPHP3;NPHP1;CEP83;DYNC2LI1;LZTFL1;IFT57;IFT80;BBS2;TCTE3;CEP97;BBS10;TTC21B;ATAT1;CEP290;CEP63;CEP70;ARL6;OFD1;IFT20;TTC30A;BBIP1;TRIP11;IQCB1;CCP110
R-HSA-72163	mRNA Splicing - Major Pathway	187	29	9.09002527707564	3.19031016042781	2.45960974920578e-08	9.59816667034374e-06	10283;10569;11051;11157;11193;1655;22916;23283;23350;23398;23451;23517;27316;3181;3187;51340;51362;51585;55749;57703;6426;6428;6430;6432;6629;6936;84950;84991;9295	CWC27;SLU7;NUDT21;LSM6;WBP4;DDX5;NCBP2;CSTF2T;U2SURP;PPWD1;SF3B1;SKIV2L2;RBMX;HNRNPA2B1;HNRNPH1;CRNKL1;CDC40;PCF11;CCAR1;CWC22;SRSF1;SRSF3;SRSF5;SRSF7;SNRPB2;GCFC2;PRPF38A;RBM17;SRSF11
R-HSA-72187	mRNA 3'-end processing	62	13	3.01380517207855	4.31348387096774	6.72752601027504e-06	0.00134550520205501	10569;11051;22916;23283;51362;51585;6426;6428;6430;6432;7919;84248;9295	SLU7;NUDT21;NCBP2;CSTF2T;CDC40;PCF11;SRSF1;SRSF3;SRSF5;SRSF7;DDX39B;FYTTD1;SRSF11
R-HSA-109688	Cleavage of Growing Transcript in the Termination Region	71	13	3.45129301963834	3.76670422535211	3.15041191782939e-05	0.00504065906852702	10569;11051;22916;23283;51362;51585;6426;6428;6430;6432;7919;84248;9295	SLU7;NUDT21;NCBP2;CSTF2T;CDC40;PCF11;SRSF1;SRSF3;SRSF5;SRSF7;DDX39B;FYTTD1;SRSF11
R-HSA-73856	RNA Polymerase II Transcription Termination	71	13	3.45129301963834	3.76670422535211	3.15041191782939e-05	0.00504065906852702	10569;11051;22916;23283;51362;51585;6426;6428;6430;6432;7919;84248;9295	SLU7;NUDT21;NCBP2;CSTF2T;CDC40;PCF11;SRSF1;SRSF3;SRSF5;SRSF7;DDX39B;FYTTD1;SRSF11
