# Supplementary material for: Whole transcriptome analysis reveals correlation of long noncoding RNA ZEB1-AS1 with invasive profile in melanoma
Source: Sci Rep. 2019 Aug 5;9:11350. doi: 10.1038/s41598-019-47363-6 (PMC6683136; doi:10.1038/s41598-019-47363-6)
Supplement: Supplementary file 3 — Supplementary File S2 [file 41598_2019_47363_MOESM3_ESM.xlsx]

## Sheet: GENE_SET
Negative correlation of ZEB1-AS1 and other genes
gene	r	p	gene_id	gene_type
RAB32	-0.423062281096831	7.84522101713017e-22	ENSG00000118508	protein_coding
PMEL	-0.4150301769673	5.4022805712331e-21	ENSG00000185664	protein_coding
CLN6	-0.393745429702144	7.0254785004495e-19	ENSG00000128973	protein_coding
UQCRC1	-0.392697403094256	8.84879296710462e-19	ENSG00000010256	protein_coding
TRIM63	-0.378062283342099	2.03859140851045e-17	ENSG00000158022	protein_coding
PTPN23	-0.377911155458259	2.10399556974848e-17	ENSG00000076201	protein_coding
SLC3A2	-0.375208257782776	3.69081941207124e-17	ENSG00000168003	protein_coding
GPR143	-0.37162746016648	7.70864737827768e-17	ENSG00000101850	protein_coding
PQLC2	-0.370127096255528	1.04669579272759e-16	ENSG00000040487	protein_coding
SLC27A4	-0.370009450328071	1.07203155007348e-16	ENSG00000167114	protein_coding
MYO1D	-0.369361876681866	1.22266210665479e-16	ENSG00000176658	protein_coding
SLC7A5	-0.366379921449113	2.23140775751778e-16	ENSG00000103257	protein_coding
VAT1	-0.362020120595106	5.31747767707834e-16	ENSG00000108828	protein_coding
VPS18	-0.36116515862629	6.29487073144303e-16	ENSG00000104142	protein_coding
NCKAP5L	-0.354716694515276	2.21131034660835e-15	ENSG00000167566	protein_coding
PEPD	-0.353476784997958	2.80641324042947e-15	ENSG00000124299	protein_coding
MRPL37	-0.353213401717604	2.95174684730214e-15	ENSG00000116221	protein_coding
ORMDL2	-0.352360220382513	3.47511009234575e-15	ENSG00000123353	protein_coding
HMOX2	-0.35125060931236	4.29381699097568e-15	ENSG00000103415	protein_coding
MFSD5	-0.350083056300895	5.3595130576757e-15	ENSG00000182544	protein_coding
PAK4	-0.349847287902675	5.60427393128168e-15	ENSG00000130669	protein_coding
AGPAT2	-0.348494760422852	7.23539433825905e-15	ENSG00000169692	protein_coding
TTYH2	-0.346318687419541	1.08852111823875e-14	ENSG00000141540	protein_coding
RUNX3	-0.345995882594003	1.15619673565166e-14	ENSG00000020633	protein_coding
RABL6	-0.345558014098339	1.25462927163227e-14	ENSG00000196642	protein_coding
PSEN2	-0.343188264716603	1.94800370716493e-14	ENSG00000143801	protein_coding
TOM1	-0.342911036710189	2.05039154535733e-14	ENSG00000100284	protein_coding
RETSAT	-0.342557028451217	2.18883526146835e-14	ENSG00000042445	protein_coding
CDH3	-0.34203679233979	2.40906308611886e-14	ENSG00000062038	protein_coding
RPP25	-0.341956678839485	2.44485341404485e-14	ENSG00000178718	protein_coding
ATP6V0D1	-0.341865980100512	2.48600205053408e-14	ENSG00000159720	protein_coding
SUV39H1	-0.340194341181439	3.37812595180511e-14	ENSG00000101945	protein_coding
SLC45A2	-0.338900211265839	4.27784455917846e-14	ENSG00000164175	protein_coding
MAD1L1	-0.338477611365107	4.61964740910401e-14	ENSG00000002822	protein_coding
IPO13	-0.335809927224979	7.4846418145142e-14	ENSG00000117408	protein_coding
BLOC1S3	-0.335752780740527	7.56202432362042e-14	ENSG00000189114	protein_coding
MLANA	-0.333526250725446	1.1270986534598e-13	ENSG00000120215	protein_coding
CLCN7	-0.333389282854196	1.1549904376373e-13	ENSG00000103249	protein_coding
ATG4D	-0.332739405066285	1.29681679321656e-13	ENSG00000130734	protein_coding
ATP6AP1	-0.33084184920782	1.81579892804589e-13	ENSG00000071553	protein_coding
KCNAB2	-0.330753827468945	1.84426977269732e-13	ENSG00000069424	protein_coding
CC2D1B	-0.329728075646235	2.21005252247842e-13	ENSG00000154222	protein_coding
ATP6V1F	-0.328474346709848	2.75451320965119e-13	ENSG00000128524	protein_coding
PPP1R37	-0.328447152441204	2.76767148003316e-13	ENSG00000104866	protein_coding
TUBG1	-0.326610168962665	3.81456078326162e-13	ENSG00000131462	protein_coding
STXBP1	-0.325917500921392	4.3026647608665e-13	ENSG00000136854	protein_coding
TOLLIP	-0.32588550745786	4.32662877404908e-13	ENSG00000078902	protein_coding
CDK2	-0.323831705333634	6.17163850388414e-13	ENSG00000123374	protein_coding
DDX54	-0.323504614605612	6.52918260491243e-13	ENSG00000123064	protein_coding
UCK1	-0.323398862677327	6.64905813065227e-13	ENSG00000130717	protein_coding
ATP6V0B	-0.322924395271964	7.21393470643503e-13	ENSG00000117410	protein_coding
POLR2L	-0.322117388152089	8.28439571630457e-13	ENSG00000177700	protein_coding
NCS1	-0.321746153008774	8.82759105517615e-13	ENSG00000107130	protein_coding
ATP6V0C	-0.321540792330537	9.14288856359196e-13	ENSG00000185883	protein_coding
MFSD12	-0.319326770200279	1.33249349179707e-12	ENSG00000161091	protein_coding
ZNF703	-0.31898274683287	1.41241513124971e-12	ENSG00000183779	protein_coding
TBC1D16	-0.318940115778834	1.42263968221787e-12	ENSG00000167291	protein_coding
BRI3	-0.318671035029026	1.48886618435384e-12	ENSG00000164713	protein_coding
WIPI1	-0.318302942280939	1.58436623543719e-12	ENSG00000070540	protein_coding
ABCD1	-0.318064574315937	1.64937842823e-12	ENSG00000101986	protein_coding
GLMP	-0.317650107080278	1.76868510095877e-12	ENSG00000198715	protein_coding
PLBD2	-0.317354286161175	1.85895831794571e-12	ENSG00000151176	protein_coding
NAPA	-0.316706506587723	2.07265595190928e-12	ENSG00000105402	protein_coding
IDH3G	-0.316544215492737	2.12984967646411e-12	ENSG00000067829	protein_coding
FAH	-0.31620203896069	2.25554003542828e-12	ENSG00000103876	protein_coding
PCYT2	-0.316133261400811	2.28166519833902e-12	ENSG00000185813	protein_coding
GATAD2A	-0.31545990191385	2.55357976010786e-12	ENSG00000167491	protein_coding
G6PC3	-0.31531297519041	2.61699239755808e-12	ENSG00000141349	protein_coding
GMPR	-0.315307359064272	2.61944658052633e-12	ENSG00000137198	protein_coding
TRPV2	-0.314729385037625	2.88441817611384e-12	ENSG00000187688	protein_coding
TMEM201	-0.314499789694297	2.99679546260662e-12	ENSG00000188807	protein_coding
ATG2A	-0.314470605279128	3.01138305056916e-12	ENSG00000110046	protein_coding
TMEM104	-0.313992328372159	3.26057310378726e-12	ENSG00000109066	protein_coding
ASNA1	-0.313746699291025	3.39627147855348e-12	ENSG00000198356	protein_coding
UAP1L1	-0.313726328401067	3.40777010987637e-12	ENSG00000197355	protein_coding
RAP1GAP	-0.313645096275836	3.45400227716145e-12	ENSG00000076864	protein_coding
PNKD	-0.313541128394266	3.5140693708189e-12	ENSG00000127838	protein_coding
GLA	-0.312272450911385	4.33455325526879e-12	ENSG00000102393	protein_coding
BAIAP2	-0.311595355216192	4.84623939775653e-12	ENSG00000175866	protein_coding
TEX264	-0.311279256250416	5.10488671837053e-12	ENSG00000164081	protein_coding
ITPK1	-0.310704445884699	5.61022175089434e-12	ENSG00000100605	protein_coding
PRICKLE3	-0.310529241630795	5.77374285644512e-12	ENSG00000012211	protein_coding
TUBB4B	-0.309900239883228	6.4000689376567e-12	ENSG00000188229	protein_coding
PPM1H	-0.309196905109588	7.179128202702e-12	ENSG00000111110	protein_coding
NPLOC4	-0.309159924996449	7.22255753148692e-12	ENSG00000182446	protein_coding
UNC45A	-0.309039457035447	7.36582185124903e-12	ENSG00000140553	protein_coding
BACE2	-0.308569486037313	7.9517393391393e-12	ENSG00000182240	protein_coding
FTH1	-0.308515508524833	8.02188000628298e-12	ENSG00000167996	protein_coding
CISD3	-0.308040597776018	8.66561732141058e-12	ENSG00000277972	protein_coding
RAB5C	-0.307179508187057	9.96388815369163e-12	ENSG00000108774	protein_coding
SLC6A8	-0.306669131527634	1.08210889201993e-11	ENSG00000130821	protein_coding
WDR81	-0.306518510667486	1.10875425808716e-11	ENSG00000167716	protein_coding
MBP	-0.305797741630851	1.24538974360048e-11	ENSG00000197971	protein_coding
POR	-0.305305915442485	1.3479217967847e-11	ENSG00000127948	protein_coding
TSPAN10	-0.30519948604045	1.37117054117609e-11	ENSG00000182612	protein_coding
GIPC1	-0.305083316379948	1.39699386739522e-11	ENSG00000123159	protein_coding
CTNS	-0.304821604695769	1.45692156002886e-11	ENSG00000040531	protein_coding
TFAP2A	-0.304793080043256	1.46360295531911e-11	ENSG00000137203	protein_coding
SMPD2	-0.304349655403473	1.57139612481167e-11	ENSG00000135587	protein_coding
GRN	-0.303473743652102	1.80757283687258e-11	ENSG00000030582	protein_coding
SEMA6A	-0.303398891510146	1.82929174015139e-11	ENSG00000092421	protein_coding
ATOX1	-0.30338733054487	1.83266886834414e-11	ENSG00000177556	protein_coding
ITPKB	-0.302899018609882	1.98100476880144e-11	ENSG00000143772	protein_coding
RABIF	-0.302799883307866	2.01251936742387e-11	ENSG00000183155	protein_coding
ABCB8	-0.302737509372628	2.03259792569145e-11	ENSG00000197150	protein_coding
ANKRD39	-0.30251611632672	2.10545657042896e-11	ENSG00000213337	protein_coding
MED15	-0.302508740750639	2.1079271699818e-11	ENSG00000099917	protein_coding
GALK1	-0.30242110351226	2.13750044917473e-11	ENSG00000108479	protein_coding
KIAA0930	-0.302279523330861	2.18613431179043e-11	ENSG00000100364	protein_coding
REEP4	-0.302132864173803	2.23765115933262e-11	ENSG00000168476	protein_coding
RTN4R	-0.30181175464669	2.35461799327934e-11	ENSG00000040608	protein_coding
GYS1	-0.301615037756818	2.42919856504914e-11	ENSG00000104812	protein_coding
HS1BP3	-0.301565842576488	2.4482071162854e-11	ENSG00000118960	protein_coding
OSGIN1	-0.300892586262985	2.72339721059273e-11	ENSG00000140961	protein_coding
CSTB	-0.300244126314612	3.01687214990224e-11	ENSG00000160213	protein_coding
CNPPD1	-0.30016682631703	3.05385007665773e-11	ENSG00000115649	protein_coding

## Sheet: BP
GO term	description	C	O	E	R	PValue	FDR	overlapGene	OverlapGene_UserID
GO:0006811	ion transport	1537	26	10.0210357977611	2.59454217355544	4.28866464741162e-06	0.00320754903575677	215;439;475;527;533;537;1017;1186;1497;2495;5664;6520;6535;6812;7384;8140;8514;9114;9296;10755;10999;23413;51393;54896;84975;94015	CDK2;GIPC1;SLC27A4;CLCN7;CTNS;ABCD1;NCS1;FTH1;ASNA1;ATOX1;TRPV2;ATP6V0C;ATP6V0B;ATP6AP1;PQLC2;PSEN2;SLC3A2;SLC6A8;STXBP1;UQCRC1;SLC7A5;MFSD5;KCNAB2;ATP6V0D1;ATP6V1F;TTYH2
GO:0045851	pH reduction	48	6	0.312953622831837	19.1721698113208	6.5440051177923e-07	0.00229282430438773	527;533;537;9114;9296;54982	ATP6V0C;ATP6V0B;ATP6AP1;CLN6;ATP6V0D1;ATP6V1F
GO:0006826	iron ion transport	58	6	0.378152294255136	15.8666232921275	2.04755055133177e-06	0.00274073080321799	527;533;537;2495;9114;9296	FTH1;ATP6V0C;ATP6V0B;ATP6AP1;ATP6V0D1;ATP6V1F
GO:0015988	energy coupled proton transmembrane transport, against electrochemical gradient	30	5	0.195596014269898	25.562893081761	1.34098976745101e-06	0.00229282430438773	527;533;537;9114;9296	ATP6V0C;ATP6V0B;ATP6AP1;ATP6V0D1;ATP6V1F
GO:0015991	ATP hydrolysis coupled proton transport	30	5	0.195596014269898	25.562893081761	1.34098976745101e-06	0.00229282430438773	527;533;537;9114;9296	ATP6V0C;ATP6V0B;ATP6AP1;ATP6V0D1;ATP6V1F
GO:0099131	ATP hydrolysis coupled ion transmembrane transport	30	5	0.195596014269898	25.562893081761	1.34098976745101e-06	0.00229282430438773	527;533;537;9114;9296	ATP6V0C;ATP6V0B;ATP6AP1;ATP6V0D1;ATP6V1F
GO:0099132	ATP hydrolysis coupled cation transmembrane transport	30	5	0.195596014269898	25.562893081761	1.34098976745101e-06	0.00229282430438773	527;533;537;9114;9296	ATP6V0C;ATP6V0B;ATP6AP1;ATP6V0D1;ATP6V1F
GO:0033572	transferrin transport	34	5	0.221675482839218	22.5554938956715	2.56472645054906e-06	0.00274073080321799	527;533;537;9114;9296	ATP6V0C;ATP6V0B;ATP6AP1;ATP6V0D1;ATP6V1F
GO:0090662	ATP hydrolysis coupled transmembrane transport	34	5	0.221675482839218	22.5554938956715	2.56472645054906e-06	0.00274073080321799	527;533;537;9114;9296	ATP6V0C;ATP6V0B;ATP6AP1;ATP6V0D1;ATP6V1F
GO:0042438	melanin biosynthetic process	17	4	0.110837741419609	36.0887902330744	3.80580645087392e-06	0.00320754903575677	1001;1497;6490;51151	CDH3;CTNS;SLC45A2;PMEL

## Sheet: CC
GO term	description	C	O	E	R	PValue	FDR	overlapGene	OverlapGene_UserID
GO:0031410	cytoplasmic vesicle	1729	29	9.43452039058013	3.07381814861039	2.05606545122805e-08	3.14449673252274e-06	527;533;537;1017;1186;1497;2315;4642;4935;5878;5909;6490;6520;6812;7283;9114;10043;10458;10755;10981;23413;25825;25930;51151;51393;55062;57617;125058;388552	TOM1;CDK2;BAIAP2;GIPC1;RAB32;CLCN7;TBC1D16;CTNS;MLANA;NCS1;BACE2;PTPN23;BLOC1S3;MYO1D;GPR143;SLC45A2;TRPV2;ATP6V0C;ATP6V0B;ATP6AP1;WIPI1;VPS18;RAB5C;RAP1GAP;PMEL;SLC3A2;STXBP1;TUBG1;ATP6V0D1
GO:0097708	intracellular vesicle	1732	29	9.45089029293509	3.06849398322596	2.13703661433584e-08	3.14449673252274e-06	527;533;537;1017;1186;1497;2315;4642;4935;5878;5909;6490;6520;6812;7283;9114;10043;10458;10755;10981;23413;25825;25930;51151;51393;55062;57617;125058;388552	TOM1;CDK2;BAIAP2;GIPC1;RAB32;CLCN7;TBC1D16;CTNS;MLANA;NCS1;BACE2;PTPN23;BLOC1S3;MYO1D;GPR143;SLC45A2;TRPV2;ATP6V0C;ATP6V0B;ATP6AP1;WIPI1;VPS18;RAB5C;RAP1GAP;PMEL;SLC3A2;STXBP1;TUBG1;ATP6V0D1
GO:0098805	whole membrane	1343	24	7.32825962090752	3.27499314182702	1.51156856142975e-07	1.72990624252516e-05	215;527;533;537;1186;1497;4642;4935;5878;6490;6610;8775;9114;9296;10493;10981;23130;51151;54884;54896;55062;57617;112770;126321	VAT1;RAB32;GLMP;CLCN7;MFSD12;CTNS;ABCD1;ATG2A;MYO1D;GPR143;SLC45A2;ATP6V0C;ATP6V0B;ATP6AP1;RETSAT;PQLC2;WIPI1;VPS18;RAB5C;PMEL;SMPD2;NAPA;ATP6V0D1;ATP6V1F
GO:0005773	vacuole	628	18	3.42676622630672	5.25276567214214	6.98047730729456e-09	1.43797832530268e-06	527;533;537;1186;1497;2495;2717;4935;5878;8775;9114;9296;54896;55062;57617;112770;126321;196463	GLMP;CLCN7;MFSD12;CTNS;PLBD2;FTH1;GLA;GPR143;ATP6V0C;ATP6V0B;ATP6AP1;PQLC2;WIPI1;VPS18;RAB5C;NAPA;ATP6V0D1;ATP6V1F
GO:0005768	endosome	794	18	4.33256748994831	4.15458040567413	2.44395872761594e-07	2.51727748944441e-05	527;533;537;1017;1497;4642;5878;5909;6490;7283;9114;10043;10981;25825;25930;55062;57617;125058	TOM1;CDK2;RAB32;TBC1D16;CTNS;BACE2;PTPN23;MYO1D;ATP6V0C;ATP6V0B;ATP6AP1;WIPI1;VPS18;RAB5C;RAP1GAP;PMEL;TUBG1;ATP6V0D1
GO:0044437	vacuolar part	412	17	2.24813325674899	7.56182933060807	7.8127282421292e-11	8.04711008939307e-08	527;533;537;1186;1497;2717;4935;5878;8775;9114;9296;54896;55062;57617;112770;126321;196463	GLMP;CLCN7;MFSD12;CTNS;PLBD2;GLA;GPR143;ATP6V0C;ATP6V0B;ATP6AP1;PQLC2;WIPI1;VPS18;RAB5C;NAPA;ATP6V0D1;ATP6V1F
GO:0005774	vacuolar membrane	331	15	1.80614589316485	8.30497694387025	3.12406767122297e-10	1.60889485067983e-07	527;533;537;1186;1497;4935;5878;8775;9114;9296;54896;55062;57617;112770;126321	GLMP;CLCN7;MFSD12;CTNS;GPR143;ATP6V0C;ATP6V0B;ATP6AP1;PQLC2;WIPI1;VPS18;RAB5C;NAPA;ATP6V0D1;ATP6V1F
GO:0042470	melanosome	105	9	0.572946582423894	15.7082706766917	5.69435898434278e-09	1.43797832530268e-06	1497;2315;4935;5878;6490;6520;10981;51151;51393	RAB32;CTNS;MLANA;GPR143;SLC45A2;TRPV2;RAB5C;PMEL;SLC3A2
GO:0048770	pigment granule	105	9	0.572946582423894	15.7082706766917	5.69435898434278e-09	1.43797832530268e-06	1497;2315;4935;5878;6490;6520;10981;51151;51393	RAB32;CTNS;MLANA;GPR143;SLC45A2;TRPV2;RAB5C;PMEL;SLC3A2
GO:0033176	proton-transporting V-type ATPase complex	23	5	0.125502584721424	39.8398169336384	1.35411220236747e-07	1.72990624252516e-05	527;533;537;9114;9296	ATP6V0C;ATP6V0B;ATP6AP1;ATP6V0D1;ATP6V1F

## Sheet: MF
GO term	description	C	O	E	R	PValue	FDR	overlapGene	OverlapGene_UserID
GO:0005215	transporter activity	1287	24	8.03390452876377	2.98733945792769	9.02868022123471e-07	0.000257150450954535	215;439;475;527;533;537;1186;1497;6520;6535;7384;8140;8514;9114;9296;9670;10999;11194;23413;51151;51393;54896;84975;94015	SLC27A4;ABCB8;CLCN7;CTNS;ABCD1;NCS1;ASNA1;ATOX1;SLC45A2;TRPV2;ATP6V0C;ATP6V0B;ATP6AP1;PQLC2;SLC3A2;SLC6A8;UQCRC1;SLC7A5;MFSD5;KCNAB2;ATP6V0D1;ATP6V1F;TTYH2;IPO13
GO:0022892	substrate-specific transporter activity	1110	23	6.92900856793146	3.31937820173114	2.55412709204705e-07	0.000113711107653636	215;439;475;527;533;537;1186;1497;6520;6535;7384;8140;8514;9114;9296;9670;10999;23413;51151;51393;54896;84975;94015	SLC27A4;CLCN7;CTNS;ABCD1;NCS1;ASNA1;ATOX1;SLC45A2;TRPV2;ATP6V0C;ATP6V0B;ATP6AP1;PQLC2;SLC3A2;SLC6A8;UQCRC1;SLC7A5;MFSD5;KCNAB2;ATP6V0D1;ATP6V1F;TTYH2;IPO13
GO:0022857	transmembrane transporter activity	1008	22	6.29228886168911	3.4963429816371	2.02196515974862e-07	0.000113711107653636	215;439;475;527;533;537;1186;1497;6520;6535;7384;8140;8514;9114;9296;11194;23413;51151;51393;54896;84975;94015	ABCB8;CLCN7;CTNS;ABCD1;NCS1;ASNA1;ATOX1;SLC45A2;TRPV2;ATP6V0C;ATP6V0B;ATP6AP1;PQLC2;SLC3A2;SLC6A8;UQCRC1;SLC7A5;MFSD5;KCNAB2;ATP6V0D1;ATP6V1F;TTYH2
GO:0015075	ion transmembrane transporter activity	863	20	5.38714810281518	3.71253947697271	3.11026005617165e-07	0.000113711107653636	439;475;527;533;537;1186;1497;6520;6535;7384;8140;8514;9114;9296;23413;51151;51393;54896;84975;94015	CLCN7;CTNS;NCS1;ASNA1;ATOX1;SLC45A2;TRPV2;ATP6V0C;ATP6V0B;ATP6AP1;PQLC2;SLC3A2;SLC6A8;UQCRC1;SLC7A5;MFSD5;KCNAB2;ATP6V0D1;ATP6V1F;TTYH2
GO:0022891	substrate-specific transmembrane transporter activity	934	20	5.83035495716034	3.43032287861611	1.0788824880148e-06	0.000257150450954535	439;475;527;533;537;1186;1497;6520;6535;7384;8140;8514;9114;9296;23413;51151;51393;54896;84975;94015	CLCN7;CTNS;NCS1;ASNA1;ATOX1;SLC45A2;TRPV2;ATP6V0C;ATP6V0B;ATP6AP1;PQLC2;SLC3A2;SLC6A8;UQCRC1;SLC7A5;MFSD5;KCNAB2;ATP6V0D1;ATP6V1F;TTYH2
GO:0022804	active transmembrane transporter activity	359	12	2.24100367197062	5.35474356873669	2.40961145103746e-06	0.000440476973249648	215;527;533;537;1186;6520;6535;8140;9114;9296;11194;51151	ABCB8;CLCN7;ABCD1;SLC45A2;ATP6V0C;ATP6V0B;ATP6AP1;SLC3A2;SLC6A8;SLC7A5;ATP6V0D1;ATP6V1F
GO:0043492	ATPase activity, coupled to movement of substances	125	8	0.780293757649939	10.2525490196078	1.12538490570913e-06	0.000257150450954535	215;439;527;533;537;9114;9296;11194	ABCB8;ABCD1;ASNA1;ATP6V0C;ATP6V0B;ATP6AP1;ATP6V0D1;ATP6V1F
GO:0046961	proton-transporting ATPase activity, rotational mechanism	21	5	0.13108935128519	38.1419234360411	1.61392743613931e-07	0.000113711107653636	527;533;537;9114;9296	ATP6V0C;ATP6V0B;ATP6AP1;ATP6V0D1;ATP6V1F
GO:0036442	hydrogen-exporting ATPase activity	23	5	0.143574051407589	34.8252344416027	2.64247399628381e-07	0.000113711107653636	527;533;537;9114;9296	ATP6V0C;ATP6V0B;ATP6AP1;ATP6V0D1;ATP6V1F
GO:0044769	ATPase activity, coupled to transmembrane movement of ions, rotational mechanism	33	5	0.205997552019584	24.2721330956625	1.77379074584039e-06	0.000360276609266247	527;533;537;9114;9296	ATP6V0C;ATP6V0B;ATP6AP1;ATP6V0D1;ATP6V1F

## Sheet: REACTOME
Reactome term	description	C	O	E	R	PValue	FDR	overlapGene	OverlapGene_UserID
R-HSA-168249	Innate Immune System	1293	20	9.55356795644565	2.09345870476656	0.000866796142247717	0.15409709195515	10043;10383;10458;10493;10555;1476;2495;25798;2717;2896;3163;475;527;533;5441;54472;5878;8514;9114;9296	TOM1;TUBB4B;BAIAP2;VAT1;AGPAT2;CSTB;FTH1;BRI3;GLA;GRN;HMOX2;ATOX1;ATP6V0C;ATP6V0B;POLR2L;TOLLIP;RAB5C;KCNAB2;ATP6V0D1;ATP6V1F
R-HSA-382551	Transmembrane transport of small molecules	685	18	5.06124829865837	3.55643488282751	1.71401515913772e-06	0.000914141418206782	10999;11194;1186;1497;215;2495;3163;51393;527;533;537;54896;6520;8140;9114;92579;9296;94015	SLC27A4;ABCB8;CLCN7;CTNS;ABCD1;FTH1;HMOX2;TRPV2;ATP6V0C;ATP6V0B;ATP6AP1;PQLC2;SLC3A2;SLC7A5;ATP6V0D1;G6PC3;ATP6V1F;TTYH2
R-HSA-6798695	Neutrophil degranulation	487	14	3.59828893641843	3.89073813898195	1.08414371342569e-05	0.00346925988296221	10043;10383;10493;10555;1476;2495;25798;2717;2896;3163;527;54472;5878;8514	TOM1;TUBB4B;VAT1;AGPAT2;CSTB;FTH1;BRI3;GLA;GRN;HMOX2;ATP6V0C;TOLLIP;RAB5C;KCNAB2
R-HSA-983712	Ion channel transport	213	8	1.57378961695508	5.08327155917964	0.000166885197637301	0.0381451880313831	1186;51393;527;533;537;9114;9296;94015	CLCN7;TRPV2;ATP6V0C;ATP6V0B;ATP6AP1;ATP6V0D1;ATP6V1F;TTYH2
R-HSA-917937	Iron uptake and transport	44	7	0.325102080497764	21.5316985645933	2.79296572536225e-08	4.4687451605796e-05	2495;3163;527;533;537;9114;9296	FTH1;HMOX2;ATP6V0C;ATP6V0B;ATP6AP1;ATP6V0D1;ATP6V1F
R-HSA-77387	Insulin receptor recycling	27	5	0.199494458487264	25.0633528265107	1.37053714444058e-06	0.000914141418206782	527;533;537;9114;9296	ATP6V0C;ATP6V0B;ATP6AP1;ATP6V0D1;ATP6V1F
R-HSA-917977	Transferrin endocytosis and recycling	30	5	0.221660509430294	22.5570175438596	2.37784771983662e-06	0.000951139087934649	527;533;537;9114;9296	ATP6V0C;ATP6V0B;ATP6AP1;ATP6V0D1;ATP6V1F
R-HSA-1222556	ROS, RNS production in phagocytes	33	4	0.243826560373323	16.4051036682616	9.57271540604765e-05	0.0255272410827937	527;533;9114;9296	ATP6V0C;ATP6V0B;ATP6V0D1;ATP6V1F
R-HSA-432722	Golgi Associated Vesicle Biogenesis	57	4	0.421154967917558	9.49769159741459	0.000808233742237041	0.15409709195515	2495;388552;5878;8775	FTH1;BLOC1S3;RAB5C;NAPA
R-HSA-199992	trans-Golgi Network Vesicle Budding	73	4	0.539373906280381	7.41600576784427	0.00203743602656714	0.296354331137039	2495;388552;5878;8775	FTH1;BLOC1S3;RAB5C;NAPA
