# Supplementary material for: Whole transcriptome analysis reveals correlation of long noncoding RNA ZEB1-AS1 with invasive profile in melanoma
Source: Sci Rep. 2019 Aug 5;9:11350. doi: 10.1038/s41598-019-47363-6 (PMC6683136; doi:10.1038/s41598-019-47363-6)
Supplement: Supplementary file 4 — Supplementary File S3 [file 41598_2019_47363_MOESM4_ESM.xlsx]

## Sheet: GENE_SET
Positive correlation of ZEB1 and other genes
gene	r	p	gene_id	gene_type
RIN2	0.698016966378346	6.98395081322245e-70	ENSG00000132669	protein_coding
FUT8	0.669450367545476	2.10533355488229e-62	ENSG00000033170	protein_coding
HS3ST3A1	0.664696926796867	3.07338056222402e-61	ENSG00000153976	protein_coding
ELK3	0.663569841750176	5.7616396111682e-61	ENSG00000111145	protein_coding
CLMP	0.66199428053406	1.38067247122876e-60	ENSG00000166250	protein_coding
RFX8	0.656641962937402	2.58464402317282e-59	ENSG00000196460	protein_coding
MMP16	0.651606045022918	3.85471353467983e-58	ENSG00000156103	protein_coding
TRPS1	0.647168092522951	3.99803064712822e-57	ENSG00000104447	protein_coding
ADAM19	0.644705239937729	1.43987222929214e-56	ENSG00000135074	protein_coding
ITGB1	0.639518446279019	2.05899623533944e-55	ENSG00000150093	protein_coding
PRRX1	0.630057028709454	2.31636099990297e-53	ENSG00000116132	protein_coding
DOCK4	0.628714434023325	4.46821415778654e-53	ENSG00000128512	protein_coding
NRP1	0.624437353340373	3.54679544641495e-52	ENSG00000099250	protein_coding
MAP4K4	0.617365299975453	1.01670292400588e-50	ENSG00000071054	protein_coding
GOLIM4	0.6172040973736	1.09643270652332e-50	ENSG00000173905	protein_coding
DLG4	0.615941527107112	1.97754870343336e-50	ENSG00000132535	protein_coding
SLC9A7	0.612827008250615	8.3762403021006e-50	ENSG00000065923	protein_coding
NTSR1	0.611658571676311	1.43366260039153e-49	ENSG00000101188	protein_coding
FLRT2	0.603802818242282	5.01978369926627e-48	ENSG00000185070	protein_coding
GLIPR1	0.60320121325037	6.56417696162896e-48	ENSG00000139278	protein_coding
PITPNC1	0.60166344870919	1.2996638503481e-47	ENSG00000154217	protein_coding
DPYSL3	0.59878940235802	4.61284649506711e-47	ENSG00000113657	protein_coding
FAM225B	0.596759978789472	1.11968316161807e-46	ENSG00000225684	lincRNA
ANKH	0.589069957309042	3.04683830659258e-45	ENSG00000154122	protein_coding
KDELC2	0.587902098273861	4.99336509795919e-45	ENSG00000178202	protein_coding
PCDHGC5	0.581761640130173	6.48991845123615e-44	ENSG00000240764	protein_coding
MIR100HG	0.576617013171264	5.33839712026844e-43	ENSG00000255248	processed_transcript
SMURF2	0.576353991482122	5.93970750994988e-43	ENSG00000108854	protein_coding
RP13-463N16.6	0.574418848177644	1.29874416151808e-42	ENSG00000242147	lincRNA
FBN1	0.573055118249246	2.24700945400116e-42	ENSG00000166147	protein_coding
EFNB2	0.56853874783689	1.35575546943146e-41	ENSG00000125266	protein_coding
KIAA0040	0.565789665565308	3.99435323396082e-41	ENSG00000235750	protein_coding
LRFN5	0.563332677184281	1.04026939117783e-40	ENSG00000165379	protein_coding
FGF14	0.561792690804453	1.88768957888518e-40	ENSG00000102466	protein_coding
NET1	0.56022711434191	3.44850620042237e-40	ENSG00000173848	protein_coding
TGFBI	0.558809710478417	5.93425889165105e-40	ENSG00000120708	protein_coding
KCTD12	0.557646414241061	9.24688169843421e-40	ENSG00000178695	protein_coding
ANTXR2	0.557611252828077	9.37142906136331e-40	ENSG00000163297	protein_coding
AC013461.1	0.557149551145006	1.11696387325727e-39	NA	NA
LTBP1	0.556934268186602	1.21211709421144e-39	ENSG00000049323	protein_coding
HRH1	0.555278034709031	2.26900083409693e-39	ENSG00000196639	protein_coding
RP1-122P22.2	0.551366076581466	9.83903011151864e-39	ENSG00000233895	lincRNA
ADAMTS6	0.551147951978487	1.06716088880205e-38	ENSG00000049192	protein_coding
RASA1	0.550907718534614	1.16695251653595e-38	ENSG00000145715	protein_coding
SLC12A6	0.550192577126668	1.52208428638647e-38	ENSG00000140199	protein_coding
B3GNT5	0.550165085436787	1.53769017164586e-38	ENSG00000176597	protein_coding
ITGA2	0.549474696842554	1.98603421746923e-38	ENSG00000164171	protein_coding
ALKBH8	0.549237776965567	2.16800057866232e-38	ENSG00000137760	protein_coding
SMAGP	0.548631794157838	2.71207558379701e-38	ENSG00000170545	protein_coding
RAB31	0.546996717300298	4.95103303422107e-38	ENSG00000168461	protein_coding
TPM4	0.544864796788596	1.07985753892667e-37	ENSG00000167460	protein_coding
JAM3	0.544227900402955	1.36167089178309e-37	ENSG00000166086	protein_coding
SOCS5	0.541331583876468	3.88445468009521e-37	ENSG00000171150	protein_coding
ZEB1-AS1	0.541147431230876	4.15075254319452e-37	ENSG00000237036	antisense
JMJD1C	0.540480437620657	5.27568672686755e-37	ENSG00000171988	protein_coding
MSANTD4	0.540336818041806	5.55488392592356e-37	ENSG00000170903	protein_coding
EDNRA	0.540315395645002	5.59776504987594e-37	ENSG00000151617	protein_coding
TEK	0.536942621091481	1.865699796784e-36	ENSG00000120156	protein_coding
NDP	0.536009139003595	2.59719803092686e-36	ENSG00000124479	protein_coding
NECTIN3	0.535936893809228	2.66443389523112e-36	ENSG00000177707	protein_coding
FHL1	0.528800841926485	3.22784167673395e-35	ENSG00000022267	protein_coding
ARL4C	0.527520526260016	5.01835622470111e-35	ENSG00000188042	protein_coding
ITGA5	0.526625152373721	6.82502986239364e-35	ENSG00000161638	protein_coding
LAMA4	0.526197619680079	7.90187013576692e-35	ENSG00000112769	protein_coding
ATP2B1	0.525473574178868	1.01222249229017e-34	ENSG00000070961	protein_coding
FLRT3	0.524656316426168	1.33769342062303e-34	ENSG00000125848	protein_coding
GS1-44D20.1	0.521451451127718	3.96288160251127e-34	ENSG00000254332	processed_pseudogene
RP11-497E19.1	0.521298510118464	4.17247614345976e-34	ENSG00000205562	lincRNA
RP11-541M12.6	0.521211271112629	4.29690857803609e-34	ENSG00000279822	TEC
PCNX2	0.521034369769766	4.56061887917497e-34	ENSG00000135749	protein_coding
ERRFI1	0.520845703578087	4.85953866955856e-34	ENSG00000116285	protein_coding
ADAMTS9	0.520826337463279	4.8912987165439e-34	ENSG00000163638	protein_coding
AMOTL1	0.520071588394003	6.30292162775163e-34	ENSG00000166025	protein_coding
CDK14	0.51988390127044	6.71247391282265e-34	ENSG00000058091	protein_coding
PKIA	0.518946000272454	9.18868504468014e-34	ENSG00000171033	protein_coding
SACS	0.518554348485009	1.0473070473242e-33	ENSG00000151835	protein_coding
RTN1	0.516575143318293	2.02343821331163e-33	ENSG00000139970	protein_coding
TSPAN13	0.51633648136553	2.19004210656968e-33	ENSG00000106537	protein_coding
COL6A2	0.515107202911521	3.28862157327636e-33	ENSG00000142173	protein_coding
DCHS1	0.514470574882976	4.0566784744306e-33	ENSG00000166341	protein_coding
FZD8	0.513570169821373	5.45467485690954e-33	ENSG00000177283	protein_coding
MUM1L1	0.512735085384997	7.17291386993373e-33	ENSG00000157502	protein_coding
NHSL2	0.51233867152607	8.16648270347823e-33	ENSG00000204131	protein_coding
COL6A1	0.512138246951553	8.71950459853583e-33	ENSG00000142156	protein_coding
DCBLD1	0.512067603079182	8.9231357306839e-33	ENSG00000164465	protein_coding
CASC4	0.510690480189893	1.39794310905378e-32	ENSG00000166734	protein_coding
SGCB	0.51033490933302	1.56923067191268e-32	ENSG00000163069	protein_coding
SEMA3A	0.509874860432414	1.82199036064111e-32	ENSG00000075213	protein_coding
PLEKHG5	0.509258344828766	2.22489721236923e-32	ENSG00000171680	protein_coding
TSPAN5	0.50852120365426	2.82369524058525e-32	ENSG00000168785	protein_coding
PRICKLE2	0.50837262629086	2.96244445936038e-32	ENSG00000163637	protein_coding
TMEM200A	0.507720078587674	3.6561536360645e-32	ENSG00000164484	protein_coding
BICC1	0.5063643793595	5.65235943846612e-32	ENSG00000122870	protein_coding
DSE	0.505867286243114	6.62816612109437e-32	ENSG00000111817	protein_coding
ZCCHC6	0.505319035088448	7.89847578867271e-32	ENSG00000083223	protein_coding
HS3ST3B1	0.504792070709428	9.34558836890988e-32	ENSG00000125430	protein_coding
STEAP2	0.50414440290069	1.14876558121918e-31	ENSG00000157214	protein_coding
RBFOX2	0.504072748000993	1.17526363699813e-31	ENSG00000100320	protein_coding
SLC4A7	0.503410164836599	1.45078885971724e-31	ENSG00000033867	protein_coding
EML1	0.502571110896242	1.89298807761067e-31	ENSG00000066629	protein_coding
PCDH9	0.502367414841553	2.01906363216936e-31	ENSG00000184226	protein_coding
ADAMTS12	0.502335384540793	2.03963052591322e-31	ENSG00000151388	protein_coding
GFPT2	0.502182604951818	2.14061990484741e-31	ENSG00000131459	protein_coding
C16orf45	0.501970338968019	2.28919071701314e-31	ENSG00000166780	protein_coding
RASSF8	0.501580019870145	2.58950276960601e-31	ENSG00000123094	protein_coding
AC011893.3	0.500967357872273	3.14128496997703e-31	ENSG00000226806	antisense
TCF4	0.498187358961576	7.51008284211659e-31	ENSG00000196628	protein_coding
PRKCA	0.497320426338599	9.8396978090256e-31	ENSG00000154229	protein_coding
RP11-214O1.2	0.497165246140543	1.03264156747654e-30	ENSG00000266709	lincRNA
ITPRIPL2	0.497038822247667	1.07404871685309e-30	ENSG00000205730	protein_coding
SAMD8	0.495228628931765	1.8824493076909e-30	ENSG00000156671	protein_coding
AADAT	0.495019800508853	2.00790687892434e-30	ENSG00000109576	protein_coding
NBEA	0.494786457680286	2.15789512214487e-30	ENSG00000172915	protein_coding
DIXDC1	0.494771933628752	2.16758896973939e-30	ENSG00000150764	protein_coding
NGEF	0.494012255198551	2.73945182610693e-30	ENSG00000066248	protein_coding
ARHGAP22	0.493851263599621	2.87859459457473e-30	ENSG00000128805	protein_coding
VAT1L	0.492947981358637	3.79921919301953e-30	ENSG00000171724	protein_coding
MAP1B	0.492700192155571	4.09912479740164e-30	ENSG00000131711	protein_coding
FSIP1	0.490878258508442	7.15290829612716e-30	ENSG00000150667	protein_coding
ADAM12	0.490639883719891	7.69148952078733e-30	ENSG00000148848	protein_coding
STEAP3	0.490352024756137	8.39556826485765e-30	ENSG00000115107	protein_coding
SMAD1	0.490271133002937	8.60464962648991e-30	ENSG00000170365	protein_coding
HECW2	0.490094845912534	9.07830883128649e-30	ENSG00000138411	protein_coding
MTMR11	0.490010028045134	9.31530314602539e-30	ENSG00000014914	protein_coding
LAMC1	0.489440165708308	1.10741763013711e-29	ENSG00000135862	protein_coding
PDGFC	0.489181422152072	1.19776133377762e-29	ENSG00000145431	protein_coding
ZFP37	0.488688226880065	1.39062505933307e-29	ENSG00000136866	protein_coding
PXDN	0.48861179267566	1.42314559442948e-29	ENSG00000130508	protein_coding
NID2	0.488431932692402	1.50266836120829e-29	ENSG00000087303	protein_coding
STN1	0.488048472703407	1.68717794826286e-29	NA	NA
SERINC3	0.487472028105683	2.00748639381977e-29	ENSG00000132824	protein_coding
FAM225A	0.487413455508836	2.04322084580497e-29	ENSG00000231528	lincRNA
FAM180A	0.487341061575605	2.08825788709072e-29	ENSG00000189320	protein_coding
NTM	0.487275516970612	2.12988001742392e-29	ENSG00000182667	protein_coding
TMEM158	0.486421929126848	2.75300250835275e-29	ENSG00000249992	protein_coding
STK17A	0.486366662000167	2.79905828124499e-29	ENSG00000164543	protein_coding
FAP	0.485919871019764	3.20046601487674e-29	ENSG00000078098	protein_coding
PPP1R12A	0.485202659782602	3.96699709178075e-29	ENSG00000058272	protein_coding
IL31RA	0.484728189140009	4.57119242902329e-29	ENSG00000164509	protein_coding
LAMB1	0.483808156441686	6.01367147322405e-29	ENSG00000091136	protein_coding
RP11-594N15.3	0.483653891480601	6.29616340823711e-29	ENSG00000260398	sense_overlapping
ISLR2	0.483641883412381	6.31869536614954e-29	ENSG00000167178	protein_coding
ABI2	0.482925800266093	7.81688247266947e-29	ENSG00000138443	protein_coding
RP11-586K2.1	0.482298955103502	9.41337628436893e-29	ENSG00000253553	antisense
APLP2	0.481928288215655	1.05049430300809e-28	ENSG00000084234	protein_coding
CTD-2298J14.2	0.481393574445344	1.23034635245627e-28	ENSG00000258636	lincRNA
TLN2	0.48094904445166	1.40279272776198e-28	ENSG00000171914	protein_coding
ARHGEF3	0.480857521798802	1.44115834716907e-28	ENSG00000163947	protein_coding
LETM2	0.480384127731226	1.65678760377571e-28	ENSG00000165046	protein_coding
HOOK3	0.480280622298575	1.70802555436237e-28	ENSG00000168172	protein_coding
BZW1	0.479805904482126	1.96382790326267e-28	ENSG00000082153	protein_coding
RP11-94A24.1	0.479510337592037	2.14186333458264e-28	ENSG00000255364	lincRNA
MRC2	0.479279198635926	2.29212974775664e-28	ENSG00000011028	protein_coding
NAB1	0.477911050990825	3.42046302886547e-28	ENSG00000138386	protein_coding
PLCE1	0.476976935935125	4.49086917524383e-28	ENSG00000138193	protein_coding
FNDC3B	0.476394103580218	5.32015748474441e-28	ENSG00000075420	protein_coding
REST	0.475435215495716	7.0258041973003e-28	ENSG00000084093	protein_coding
CDH11	0.475256031466693	7.39983317704237e-28	ENSG00000140937	protein_coding
TSHZ2	0.475012048341399	7.94095221324838e-28	ENSG00000182463	protein_coding
EBF1	0.474536115058666	9.11153177550347e-28	ENSG00000164330	protein_coding
RGS17	0.474046930012488	1.04924163625772e-27	ENSG00000091844	protein_coding
ATP11C	0.473099252008396	1.37821869187157e-27	ENSG00000101974	protein_coding
TGFB3	0.47255837919927	1.60972584339958e-27	ENSG00000119699	protein_coding
ARHGEF6	0.472527850899206	1.62388203652863e-27	ENSG00000129675	protein_coding
CDYL2	0.472257981282696	1.7544961622985e-27	ENSG00000166446	protein_coding
NUS1P1	0.472213567042336	1.77696551007522e-27	NA	NA
NETO1	0.471026873605491	2.49484301702705e-27	ENSG00000166342	protein_coding
ATG16L1	0.470481885849012	2.91425329081026e-27	ENSG00000085978	protein_coding
RP11-398G24.2	0.470407014889543	2.977068734519e-27	ENSG00000254303	lincRNA
FEZ2	0.469844013574105	3.494292116314e-27	ENSG00000171055	protein_coding
COLEC12	0.469743995639912	3.59505037285185e-27	ENSG00000158270	protein_coding
RSPRY1	0.469109361172859	4.30473793148552e-27	ENSG00000159579	protein_coding
CPE	0.468599065557178	4.97439902087731e-27	ENSG00000109472	protein_coding
AC112721.2	0.468527829657965	5.07572499980566e-27	ENSG00000222032	lincRNA
SDCCAG8	0.468411952624741	5.24492359684382e-27	ENSG00000054282	protein_coding
CD302	0.468191026588694	5.58310149120393e-27	ENSG00000241399	protein_coding
WI2-87327B8.2	0.467815357060027	6.20831433985552e-27	ENSG00000273812	lincRNA
MCL1	0.467601337957617	6.59493234836527e-27	ENSG00000143384	protein_coding
FZD1	0.466866684682101	8.11205706000977e-27	ENSG00000157240	protein_coding
FLT1	0.466590856846767	8.766693209354e-27	ENSG00000102755	protein_coding
TANC2	0.466518085775945	8.9479380904494e-27	ENSG00000170921	protein_coding
RUFY2	0.466305131529171	9.49987194829585e-27	ENSG00000204130	protein_coding
ARSJ	0.466135201972693	9.96431697031663e-27	ENSG00000180801	protein_coding
SGMS1	0.465507493737758	1.18828705747206e-26	ENSG00000198964	protein_coding
IGFBP6	0.464765400318926	1.46260450633068e-26	ENSG00000167779	protein_coding
RBMS1P1	0.464281869840402	1.67411034224018e-26	NA	NA
ELAVL2	0.464044091280388	1.78893583682061e-26	ENSG00000107105	protein_coding
ADAMTS4	0.463753624845505	1.93980823205925e-26	ENSG00000158859	protein_coding
KAT6B	0.463589692273097	2.03043789120826e-26	ENSG00000156650	protein_coding
SYNJ2	0.463024295233856	2.3763126208561e-26	ENSG00000078269	protein_coding
HIVEP3	0.462923693670449	2.44368586776235e-26	ENSG00000127124	protein_coding
ACVR1	0.462705310887562	2.59650146900138e-26	ENSG00000115170	protein_coding
LINC00704	0.462634214602933	2.64826061145951e-26	NA	NA
UHRF1BP1L	0.462580058311789	2.68837005856003e-26	ENSG00000111647	protein_coding
WWTR1	0.461442810954912	3.68392525196034e-26	ENSG00000018408	protein_coding
BMP2	0.46096651400549	4.20205383647017e-26	ENSG00000125845	protein_coding
AGTR1	0.460956038064772	4.21422394231197e-26	ENSG00000144891	protein_coding
AKAP11	0.460830264442368	4.3630849643817e-26	ENSG00000023516	protein_coding
STX1A	0.460503581858492	4.77444400185013e-26	ENSG00000106089	protein_coding
TMC7	0.460121805596459	5.30392663398781e-26	ENSG00000170537	protein_coding
DLG5	0.460073209869137	5.37535618410236e-26	ENSG00000151208	protein_coding
TSHZ3	0.459767825056848	5.84649314526171e-26	ENSG00000121297	protein_coding
TNFAIP6	0.459402209140657	6.4644546784931e-26	ENSG00000123610	protein_coding
SERPINB8	0.458745514151413	7.74063756747967e-26	ENSG00000166401	protein_coding
COL6A3	0.458701224324052	7.83515768923357e-26	ENSG00000163359	protein_coding
LANCL3	0.458326294599835	8.68236264388956e-26	ENSG00000147036	protein_coding
CAMK2D	0.458314048664336	8.71150907785319e-26	ENSG00000145349	protein_coding
RBMS1	0.458056172991423	9.34822506025568e-26	ENSG00000153250	protein_coding
CMTM1	0.45799514586019	9.50550951760986e-26	ENSG00000089505	protein_coding
PFKFB3	0.457587927706797	1.06240558205229e-25	ENSG00000170525	protein_coding
C3orf70	0.457512275540461	1.08457364510578e-25	ENSG00000187068	protein_coding
TMTC3	0.457424102624838	1.11098778099541e-25	ENSG00000139324	protein_coding
MAN1A1	0.457204609973429	1.17953356018858e-25	ENSG00000111885	protein_coding
AP001471.1	0.456927729662335	1.27198675047463e-25	ENSG00000227438	antisense
RP11-713C5.1	0.456844091988236	1.30129654094967e-25	ENSG00000265579	sense_intronic
KCNF1	0.456043525552805	1.61785279338369e-25	ENSG00000162975	protein_coding
CAMK2N1	0.455688839845312	1.78137182608206e-25	ENSG00000162545	protein_coding
RPGR	0.455405979040536	1.92338976254218e-25	ENSG00000156313	protein_coding
ADGRL4	0.455012470734139	2.13973180047913e-25	ENSG00000162618	protein_coding
HAO1	0.45486447445107	2.22717304334648e-25	ENSG00000101323	protein_coding
ROCK2	0.4539636779466	2.8408296248329e-25	ENSG00000134318	protein_coding
SLK	0.452875257592689	3.80830470117778e-25	ENSG00000065613	protein_coding
ZCCHC24	0.451981140980584	4.84120265464187e-25	ENSG00000165424	protein_coding
ADAMTS9-AS1	0.451973926255567	4.85057234646477e-25	NA	NA
MFAP3	0.451624598472578	5.3263217460583e-25	ENSG00000037749	protein_coding
ITGB1P1	0.451486206011496	5.52729290391051e-25	ENSG00000269378	processed_pseudogene
SKIL	0.451192351004194	5.97918901111377e-25	ENSG00000136603	protein_coding
FREM2	0.450969566469623	6.34593356206211e-25	ENSG00000150893	protein_coding
AC046143.3	0.450961323285063	6.35992133379942e-25	ENSG00000229334	antisense
SPRED2	0.450366979420229	7.45294626111946e-25	ENSG00000198369	protein_coding
LOXL2	0.450151796856913	7.89280425889474e-25	ENSG00000134013	protein_coding
NAALADL2	0.449992402198708	8.2350616471205e-25	ENSG00000177694	protein_coding
PPP3CA	0.449784270528267	8.70411580623202e-25	ENSG00000138814	protein_coding
GALNT10	0.449744897444693	8.79577088706696e-25	ENSG00000164574	protein_coding
EPN2	0.449338685386085	9.79882352226805e-25	ENSG00000072134	protein_coding
VCL	0.448398948109731	1.25728012615305e-24	ENSG00000035403	protein_coding
MAP4K5	0.448013417593911	1.39234893012398e-24	ENSG00000012983	protein_coding
FAM155A	0.447589747708801	1.55733857489137e-24	ENSG00000204442	protein_coding
MAN1A2	0.447576253000153	1.56289945261102e-24	ENSG00000198162	protein_coding
PCNX1	0.44753189806623	1.58131566151738e-24	ENSG00000100731	protein_coding
TMX3	0.447321632074527	1.67157563478585e-24	ENSG00000166479	protein_coding
CSGALNACT2	0.447264150428554	1.69712375101915e-24	ENSG00000169826	protein_coding
CH17-13I23.3	0.446803411124781	1.91632717048754e-24	ENSG00000277702	unprocessed_pseudogene
PALLD	0.446790442557828	1.92288555457805e-24	ENSG00000129116	protein_coding
PMAIP1	0.44656099513404	2.04265396895877e-24	ENSG00000141682	protein_coding
NID1	0.446016240142261	2.35731384503753e-24	ENSG00000116962	protein_coding
SERPINE1	0.445804630226004	2.4920544332302e-24	ENSG00000106366	protein_coding
FAM171A1	0.444684421066343	3.34247273875355e-24	ENSG00000148468	protein_coding
PAFAH1B2	0.444350743950433	3.64718766110342e-24	ENSG00000168092	protein_coding
SEC24D	0.444135168389417	3.85847098560882e-24	ENSG00000150961	protein_coding
PBX3	0.444118411742321	3.87539126116621e-24	ENSG00000167081	protein_coding
VCAN	0.443748901676849	4.26769817986893e-24	ENSG00000038427	protein_coding
CTD-2207P18.2	0.443167971476306	4.96511647976875e-24	ENSG00000258976	lincRNA
BACH1	0.443076998958288	5.08407651642759e-24	ENSG00000156273	protein_coding
RP11-466G12.2	0.443046349544314	5.12478544684607e-24	ENSG00000249755	processed_pseudogene
RP11-752L20.3	0.442862135766482	5.37632849929982e-24	ENSG00000280219	TEC
CEP112	0.442816649460244	5.44029313538793e-24	ENSG00000154240	protein_coding
RP11-5N19.3	0.442472819590231	5.94872622426283e-24	ENSG00000261072	processed_pseudogene
LINC01415	0.442453430636349	5.97875471338064e-24	NA	NA
RASL12	0.442072530480943	6.59996321296838e-24	ENSG00000103710	protein_coding
ANO4	0.441907310130956	6.88884558931019e-24	ENSG00000151572	protein_coding
DPYD	0.441202192093394	8.2686217498878e-24	ENSG00000188641	protein_coding
ID2	0.440714250424082	9.3797468587413e-24	ENSG00000115738	protein_coding
GLT8D2	0.440647338347952	9.5431829312867e-24	ENSG00000120820	protein_coding
SLC39A10	0.440579684522171	9.71128841527925e-24	ENSG00000196950	protein_coding
CEP290	0.440339396823138	1.03323229356687e-23	ENSG00000198707	protein_coding
CSMD2	0.440281776929999	1.04869777208064e-23	ENSG00000121904	protein_coding
SORCS1	0.440226577884962	1.06372770932226e-23	ENSG00000108018	protein_coding
PLAGL1	0.440136879032365	1.08860622131645e-23	ENSG00000118495	protein_coding
ARNTL2	0.440005864323651	1.12597935982136e-23	ENSG00000029153	protein_coding
UHRF2	0.439921201096153	1.1508010720734e-23	ENSG00000147854	protein_coding
BMPER	0.439673980270569	1.22641488703921e-23	ENSG00000164619	protein_coding
DCBLD2	0.439565527052307	1.26111415151623e-23	ENSG00000057019	protein_coding
RP11-1299A16.3	0.439426961353521	1.3068609314461e-23	ENSG00000260641	antisense
MAPK8	0.439379165546511	1.32301737239265e-23	ENSG00000107643	protein_coding
RBPJ	0.439374850572726	1.32448563167812e-23	ENSG00000168214	protein_coding
RP11-126K15.1	0.439307607853524	1.34757528708458e-23	ENSG00000265380	lincRNA
RP11-93B14.4	0.439286454260012	1.3549207830745e-23	ENSG00000223669	antisense
BCAT1	0.439268932047662	1.36103521406212e-23	ENSG00000060982	protein_coding
DLG3	0.439096275693386	1.42275959405336e-23	ENSG00000082458	protein_coding
SPRED3	0.439087665734917	1.42590893993729e-23	ENSG00000188766	protein_coding
CTD-3035K23.3	0.438975182399096	1.46769070494361e-23	ENSG00000279713	TEC
SYT1	0.438932639128305	1.48380634566679e-23	ENSG00000067715	protein_coding
SYTL5	0.43881829617021	1.52799081391708e-23	ENSG00000147041	protein_coding
FZD7	0.438507159435955	1.65490267907445e-23	ENSG00000155760	protein_coding
TMEM87B	0.438352034055499	1.72200981381881e-23	ENSG00000153214	protein_coding
CLSTN2	0.43829955446753	1.74531497033881e-23	ENSG00000158258	protein_coding
RP11-753H16.5	0.438259492463739	1.76331500625454e-23	ENSG00000258086	antisense
SNRPB2	0.437674901329998	2.047795217953e-23	ENSG00000125870	protein_coding
RP11-180P8.3	0.437566087792332	2.10553950186408e-23	ENSG00000266411	lincRNA
PLA2R1	0.437216155456635	2.30235197373952e-23	ENSG00000153246	protein_coding
SRPX2	0.437139500782912	2.34783128266062e-23	ENSG00000102359	protein_coding
SPOPL	0.436725439430415	2.60926030433096e-23	ENSG00000144228	protein_coding
PHACTR2	0.436588635088729	2.70179505821453e-23	ENSG00000112419	protein_coding
CTTNBP2NL	0.436048122608922	3.10015501147001e-23	ENSG00000143079	protein_coding
RP11-632L2.2	0.435973840965592	3.15924827096228e-23	ENSG00000278177	antisense
COL13A1	0.435799000656571	3.30276237082549e-23	ENSG00000197467	protein_coding
KIAA0825	0.435147195154117	3.89677372904219e-23	ENSG00000185261	protein_coding
CCIN	0.435034830881848	4.00933026117555e-23	ENSG00000185972	protein_coding
HEPH	0.434480068946138	4.61381818719765e-23	ENSG00000089472	protein_coding
STAM2	0.434260206511834	4.87753411078286e-23	ENSG00000115145	protein_coding
COL22A1	0.434076358559754	5.10942936809633e-23	ENSG00000169436	protein_coding
PDGFRB	0.433983640258601	5.23047248934496e-23	ENSG00000113721	protein_coding
COL7A1	0.433898141944942	5.34459552137355e-23	ENSG00000114270	protein_coding
NUMB	0.433871922805592	5.38008257318534e-23	ENSG00000133961	protein_coding
C16orf52	0.433589472821733	5.77743081444415e-23	ENSG00000185716	protein_coding
HTR7	0.433562646966774	5.81664206586318e-23	ENSG00000148680	protein_coding
PCMTD2	0.433106742974298	6.52463805917743e-23	ENSG00000203880	protein_coding
PCDHB10	0.433059775330419	6.60223888450826e-23	ENSG00000120324	protein_coding
TPM1	0.432951947026974	6.78385714118887e-23	ENSG00000140416	protein_coding
RP11-53O19.1	0.432693104196438	7.24019988235698e-23	ENSG00000251141	antisense
CHRM3	0.43193755333813	8.7526918836974e-23	ENSG00000133019	protein_coding
ANO1	0.430431560407075	1.27570473621009e-22	ENSG00000131620	protein_coding
MECOM	0.430360753459196	1.29844138593826e-22	ENSG00000085276	protein_coding
HCFC2	0.430265262942978	1.32973842629836e-22	ENSG00000111727	protein_coding
L3MBTL3	0.430062327277693	1.3987432671155e-22	ENSG00000198945	protein_coding
BTBD11	0.429840137507152	1.47835051565205e-22	ENSG00000151136	protein_coding
AC112721.1	0.429736833543806	1.5168692301201e-22	ENSG00000222022	lincRNA
PALM2-AKAP2	0.429368557085181	1.662418204317e-22	ENSG00000157654	protein_coding
TMC1	0.429368544147576	1.66242355202358e-22	ENSG00000165091	protein_coding
EHBP1	0.429311905341933	1.68599839672744e-22	ENSG00000115504	protein_coding
LARP6	0.429248942971178	1.71259256169686e-22	ENSG00000166173	protein_coding
RANBP2	0.429134121398858	1.76216093911883e-22	ENSG00000153201	protein_coding
B4GALT6	0.42854464047833	2.03980025001407e-22	ENSG00000118276	protein_coding
SH2B3	0.428488789157293	2.0682430215367e-22	ENSG00000111252	protein_coding
GPC6	0.428453156479416	2.08659334684919e-22	ENSG00000183098	protein_coding
ADD2	0.428087847362002	2.28423674091603e-22	ENSG00000075340	protein_coding
TTL	0.427467803249406	2.66281929611265e-22	ENSG00000114999	protein_coding
STARD4-AS1	0.427178717187377	2.85986925869026e-22	NA	NA
DNMBP	0.427055161780484	2.9484134702816e-22	ENSG00000107554	protein_coding
UBXN4	0.426346043597882	3.51142673586462e-22	ENSG00000144224	protein_coding
FERMT2	0.426275100369762	3.57327651024898e-22	ENSG00000073712	protein_coding
RAB22A	0.426188265129405	3.65044549493988e-22	ENSG00000124209	protein_coding
LTBP3	0.425807537199327	4.00865680237611e-22	ENSG00000168056	protein_coding
CHRNA9	0.42537865716865	4.45380934871279e-22	ENSG00000174343	protein_coding
PRDM16	0.425098704183065	4.77033144040992e-22	ENSG00000142611	protein_coding
PTPRZ1	0.424398066912972	5.66303549394915e-22	ENSG00000106278	protein_coding
PTPRE	0.424379254449826	5.68914843040522e-22	ENSG00000132334	protein_coding
N4BP2	0.424227181989511	5.90464159683677e-22	ENSG00000078177	protein_coding
C11orf95	0.424069139386596	6.13712562681469e-22	ENSG00000188070	protein_coding
PXYLP1	0.423161598250145	7.65776550458542e-22	ENSG00000155893	protein_coding
CDH19	0.423160333361359	7.66012490782479e-22	ENSG00000071991	protein_coding
BEST3	0.423152196853082	7.67531912532659e-22	ENSG00000127325	protein_coding
RUNX1	0.42299762701253	7.96967654360496e-22	ENSG00000159216	protein_coding
BACH1-IT1	0.422987213971999	7.98990231526607e-22	NA	NA
MAP9	0.422666537230385	8.63817152662042e-22	ENSG00000164114	protein_coding
KCNK10	0.422648616716321	8.67589131551974e-22	ENSG00000100433	protein_coding
MORC4	0.422437298244182	9.13312271787529e-22	ENSG00000133131	protein_coding
CACNG8	0.422199279538547	9.67662484806753e-22	ENSG00000142408	protein_coding
TRHDE-AS1	0.422175032547295	9.73375012117191e-22	NA	NA
ZNF521	0.421955301232412	1.02668301063553e-21	ENSG00000198795	protein_coding
RP11-626H12.2	0.421751303863303	1.07874608213089e-21	ENSG00000254605	lincRNA
KCNMA1	0.42172096054243	1.08670938877909e-21	ENSG00000156113	protein_coding
DNM1	0.421687416972486	1.09558004795473e-21	ENSG00000106976	protein_coding
SPANXN1	0.42141948461374	1.16904616463573e-21	ENSG00000203923	protein_coding
KLF7	0.42110698054237	1.26088780092352e-21	ENSG00000118263	protein_coding
SEC14L2	0.421063598661375	1.27418723519278e-21	ENSG00000100003	protein_coding
SNED1	0.420838170399857	1.34555501902763e-21	ENSG00000162804	protein_coding
REEP3	0.420804377975412	1.35658766557962e-21	ENSG00000165476	protein_coding
BMPR1A	0.420796357454522	1.35921929938997e-21	ENSG00000107779	protein_coding
SP3	0.420770973349601	1.3675813683492e-21	ENSG00000172845	protein_coding
ST8SIA4	0.420633217558264	1.41385356054754e-21	ENSG00000113532	protein_coding
TOP1	0.420544013266359	1.44463736569265e-21	ENSG00000198900	protein_coding
CTB-109A12.1	0.420224972805332	1.56024286987318e-21	ENSG00000251405	sense_overlapping
SEMA7A	0.419875288678912	1.69744556541036e-21	ENSG00000138623	protein_coding
STARD4	0.419809991039447	1.72435320526249e-21	ENSG00000164211	protein_coding
SLC4A8	0.41962930913606	1.80101960997377e-21	ENSG00000050438	protein_coding
UBE2E3	0.419615577498412	1.8069817367652e-21	ENSG00000170035	protein_coding
ALCAM	0.41957918015962	1.82287938965962e-21	ENSG00000170017	protein_coding
CRIM1	0.419248283981204	1.97388224588828e-21	ENSG00000150938	protein_coding
C4orf32	0.419181634171081	2.00575749801021e-21	ENSG00000174749	protein_coding
UBR1	0.419180336352153	2.00638319072911e-21	ENSG00000159459	protein_coding
ADGRL3	0.419151380703398	2.02039318362149e-21	ENSG00000150471	protein_coding
ETV1	0.41901682202728	2.08677457034302e-21	ENSG00000006468	protein_coding
RP11-479G22.8	0.418774743337809	2.21165675917622e-21	ENSG00000273038	lincRNA
CTHRC1	0.418472343287794	2.378050416748e-21	ENSG00000164932	protein_coding
PMEPA1	0.418198276708907	2.53948193131475e-21	ENSG00000124225	protein_coding
KALRN	0.418057649290833	2.62646167017032e-21	ENSG00000160145	protein_coding
ZFPM2	0.417956100158547	2.69109104596536e-21	ENSG00000169946	protein_coding
SMC4	0.417722719112114	2.84562529315619e-21	ENSG00000113810	protein_coding
CCP110	0.417326799877306	3.12803876108095e-21	ENSG00000103540	protein_coding
PTP4A2P2	0.41660706404839	3.71396281219885e-21	ENSG00000254481	processed_pseudogene
TRHDE	0.416603848749729	3.71680910105215e-21	ENSG00000072657	protein_coding
ZFP69B	0.41647695330009	3.83087497223457e-21	ENSG00000187801	protein_coding
MAP1A	0.41613416580677	4.15654496171148e-21	ENSG00000166963	protein_coding
VIT	0.415994574689015	4.29685381692993e-21	ENSG00000205221	protein_coding
SLC22A4	0.415797413758721	4.5030156203533e-21	ENSG00000197208	protein_coding
HIPK3	0.415714383735904	4.59272662930518e-21	ENSG00000110422	protein_coding
CEP120	0.415575873106671	4.74631970378474e-21	ENSG00000168944	protein_coding
CTD-3247H4.2	0.415515249186796	4.8151279162824e-21	ENSG00000274654	sense_intronic
FLJ43879	0.415490349556092	4.84367308868235e-21	NA	NA
KTN1	0.415079605336357	5.33935791956285e-21	ENSG00000126777	protein_coding
COL5A2	0.414992271200488	5.45102961669791e-21	ENSG00000204262	protein_coding
NDST3	0.414626921349708	5.94369214081651e-21	ENSG00000164100	protein_coding
PROX1	0.414579808706095	6.01033510428231e-21	ENSG00000117707	protein_coding
ATXN1	0.414524157402119	6.09000584636465e-21	ENSG00000124788	protein_coding
MFAP5	0.414390554333465	6.28554744312148e-21	ENSG00000197614	protein_coding
FAM135B	0.414258865463604	6.48434083733224e-21	ENSG00000147724	protein_coding
TBCEL	0.413968864099152	6.94423027406261e-21	ENSG00000154114	protein_coding
RP1-240K6.3	0.41388276389006	7.08685663552182e-21	ENSG00000251393	processed_transcript
SLC14A1	0.413464406126831	7.82203413724551e-21	ENSG00000141469	protein_coding
MGLL	0.413340807357092	8.05327348172921e-21	ENSG00000074416	protein_coding
SNTB2	0.412813553271683	9.11776099205974e-21	ENSG00000168807	protein_coding
AC005592.2	0.412755564820671	9.24298265258517e-21	ENSG00000231185	antisense
WNT7B	0.412518317191947	9.77319712115641e-21	ENSG00000188064	protein_coding
MCU	0.412447143506502	9.9380273496963e-21	ENSG00000156026	protein_coding
ASPH	0.412113095939626	1.07489918003238e-20	ENSG00000198363	protein_coding
RP11-449J21.5	0.412010899311966	1.10098784547032e-20	ENSG00000267128	antisense
SPEG	0.411904180601394	1.12889705915577e-20	ENSG00000072195	protein_coding
EPB41L2	0.411701458243991	1.18384720883598e-20	ENSG00000079819	protein_coding
KCNA1	0.411634711133554	1.20251030682801e-20	ENSG00000111262	protein_coding
ROCK1	0.411371762561007	1.27889660306487e-20	ENSG00000067900	protein_coding
LTBP2	0.411362737818693	1.28160146042303e-20	ENSG00000119681	protein_coding
STAG1	0.411324326274738	1.29317721650438e-20	ENSG00000118007	protein_coding
DNAJC10	0.411307556631922	1.29826319838601e-20	ENSG00000077232	protein_coding
LRIG1	0.411303598762726	1.29946643362679e-20	ENSG00000144749	protein_coding
RNU6-26P	0.411284673506576	1.30523512764337e-20	ENSG00000206712	snRNA
SPOCK1	0.411137443340541	1.35098340961325e-20	ENSG00000152377	protein_coding
KLHL5	0.410997903114991	1.39579938744068e-20	ENSG00000109790	protein_coding
OR2T4	0.410916331977803	1.42267282855829e-20	ENSG00000196944	protein_coding
SCAI	0.41079575276502	1.46333396895252e-20	ENSG00000173611	protein_coding
TUSC3	0.410640391427127	1.51741660333701e-20	ENSG00000104723	protein_coding
GALNT4	0.410020192188204	1.75364583428094e-20	ENSG00000257594	protein_coding
KIF5B	0.409681903125019	1.89741030858927e-20	ENSG00000170759	protein_coding
PLPP3	0.409454637034371	2.00045278368667e-20	ENSG00000162407	protein_coding
CPXM2	0.409352144894813	2.04870866337861e-20	ENSG00000121898	protein_coding
RP11-342D11.2	0.409280396224531	2.0831705573572e-20	ENSG00000238258	antisense
TRPC1	0.409152085693515	2.14623003720375e-20	ENSG00000144935	protein_coding
PIBF1	0.408769704508497	2.34552452090085e-20	ENSG00000083535	protein_coding
STAMBPL1	0.40847485411	2.51155201320844e-20	ENSG00000138134	protein_coding
ADGRL2	0.408051302516175	2.77049695883739e-20	ENSG00000117114	protein_coding
GRK5	0.408050874548871	2.77077146775538e-20	ENSG00000198873	protein_coding
SMAD5	0.407478045221956	3.16328968297084e-20	ENSG00000113658	protein_coding
MTX3	0.407412624812451	3.21146430197096e-20	ENSG00000177034	protein_coding
C5	0.407275462960245	3.31482728788028e-20	ENSG00000106804	protein_coding
CFAP54	0.407006806777897	3.52687132671643e-20	ENSG00000188596	protein_coding
SEC23A	0.406991714299491	3.53917211726692e-20	ENSG00000100934	protein_coding
ECM2	0.406629226614131	3.8476457731134e-20	ENSG00000106823	protein_coding
CALCRL	0.406542331888241	3.92544287506316e-20	ENSG00000064989	protein_coding
DDX50	0.406347892870183	4.1051830097306e-20	ENSG00000107625	protein_coding
RP11-247C2.2	0.406339273994403	4.11333530711166e-20	ENSG00000248540	lincRNA
TFPI	0.406223918456619	4.22399388056885e-20	ENSG00000003436	protein_coding
MAP3K4	0.406137050789777	4.30925580966623e-20	ENSG00000085511	protein_coding
MIS18BP1	0.406024117438141	4.4226411730048e-20	ENSG00000129534	protein_coding
SGCE	0.405954487376427	4.49400958933047e-20	ENSG00000127990	protein_coding
PPP3CB	0.405927691711568	4.52177555913715e-20	ENSG00000107758	protein_coding
USP34	0.40577699378138	4.68110787070645e-20	ENSG00000115464	protein_coding
SULF1	0.405722180601205	4.74042309221924e-20	ENSG00000137573	protein_coding
RP11-22H5.2	0.405610787041392	4.86325682897714e-20	ENSG00000260862	sense_intronic
SATB1	0.405545650183319	4.93653077129637e-20	ENSG00000182568	protein_coding
LGI2	0.405228962196291	5.30857209415497e-20	ENSG00000153012	protein_coding
ANGPT1	0.405094438972928	5.4748454632087e-20	ENSG00000154188	protein_coding
LINC01605	0.404970594942999	5.63244981817417e-20	NA	NA
CASP7	0.404709089315986	5.98007339618687e-20	ENSG00000165806	protein_coding
CHSY1	0.404650385520414	6.06096811957054e-20	ENSG00000131873	protein_coding
ITGB3	0.40435918467991	6.4784615899845e-20	ENSG00000259207	protein_coding
RP1-142L7.9	0.404240942389226	6.65596095580366e-20	ENSG00000270661	lincRNA
EIF4G2	0.40406987440358	6.92126984800077e-20	ENSG00000110321	protein_coding
QSER1	0.403517361888897	7.85135140527115e-20	ENSG00000060749	protein_coding
F2RL1	0.403404971351718	8.05509654435737e-20	ENSG00000164251	protein_coding
GHRHR	0.403298803089801	8.25234193837278e-20	ENSG00000106128	protein_coding
SYTL4	0.403139124500982	8.55799420521713e-20	ENSG00000102362	protein_coding
ARL13B	0.40302469433197	8.78386641122365e-20	ENSG00000169379	protein_coding
PDS5B	0.402978263919248	8.87718065531383e-20	ENSG00000083642	protein_coding
HSPA13	0.402931971173209	8.97119029916099e-20	ENSG00000155304	protein_coding
RP11-203M5.6	0.402769716194814	9.30850037141721e-20	ENSG00000259162	transcribed_unprocessed_pseudogene
CDH13	0.402601275305719	9.67188650794947e-20	ENSG00000140945	protein_coding
RP11-156L14.1	0.402542995824105	9.80084157863786e-20	ENSG00000265702	antisense
PCDHB14	0.402352611430179	1.02340228642935e-19	ENSG00000120327	protein_coding
LINC01173	0.402159590212459	1.06924491446247e-19	ENSG00000280744	lincRNA
CEP85L	0.401421542720017	1.26395030348522e-19	ENSG00000111860	protein_coding
DCUN1D3	0.401308961461819	1.29657146601668e-19	ENSG00000188215	protein_coding
XIAP	0.401159245374234	1.34124047136644e-19	ENSG00000101966	protein_coding
PLXDC2	0.401135252438328	1.34853851891783e-19	ENSG00000120594	protein_coding
ADAM9	0.400809882047861	1.45145630042556e-19	ENSG00000168615	protein_coding
LPAR1	0.40051181190954	1.55250752019635e-19	ENSG00000198121	protein_coding
snoU109	0.400496595357803	1.55784809087776e-19	NA	NA
RP11-229P13.15	0.400482097452748	1.56295326937086e-19	ENSG00000236394	antisense
RP11-431J24.2	0.400307713367187	1.62566581944631e-19	ENSG00000238178	antisense
PELI1	0.400012097504493	1.73768553270735e-19	ENSG00000197329	protein_coding
TM9SF3	0.399878236865995	1.79087885288003e-19	ENSG00000077147	protein_coding
2003-08-01	0.399730780218836	1.85133237330211e-19	ENSG00000126070	protein_coding
RP11-497E19.2	0.399715987218646	1.85750693937334e-19	ENSG00000258945	lincRNA
RP3-341D10.1	0.39944480318163	1.97436050434927e-19	ENSG00000182574	processed_pseudogene
CKLF-CMTM1	0.399423746092527	1.98373116573724e-19	ENSG00000254788	protein_coding
RP11-454F8.2	0.399420843825211	1.98502614009706e-19	ENSG00000261056	transcribed_processed_pseudogene
CTDSPL2	0.399362174911246	2.0113831175922e-19	ENSG00000137770	protein_coding
TICAM2	0.398911973046783	2.2254388084453e-19	ENSG00000243414	protein_coding
RPSAP52	0.398861577037066	2.25075397422485e-19	NA	NA
SFXN5	0.398442346991674	2.47263539806091e-19	ENSG00000144040	protein_coding
RP11-524D16__A.3	0.398248060947132	2.58263728043564e-19	NA	NA
BEND6	0.398112187745835	2.662416434286e-19	ENSG00000151917	protein_coding
KDELC1	0.398069229548745	2.68814106241537e-19	ENSG00000134901	protein_coding
CSGALNACT1	0.397833906778058	2.83346299824241e-19	ENSG00000147408	protein_coding
UTRN	0.397639773100477	2.9591507514512e-19	ENSG00000152818	protein_coding
RAP2C	0.397597620248115	2.98715879267435e-19	ENSG00000123728	protein_coding
CBL	0.397465039649021	3.07696343916202e-19	ENSG00000110395	protein_coding
RP11-95P13.1	0.397301741592901	3.19123551785886e-19	NA	NA
EPHB3	0.397251490064144	3.22723391573411e-19	ENSG00000182580	protein_coding
TNFRSF19	0.397194860791348	3.26828048835643e-19	ENSG00000127863	protein_coding
DYNLT3	0.396890588052286	3.49778682455208e-19	ENSG00000165169	protein_coding
ADAM17	0.396827213659821	3.54754896278473e-19	ENSG00000151694	protein_coding
WNT5A-AS1	0.39681335284469	3.558525160682e-19	NA	NA
MBD5	0.396781548867425	3.58383687478753e-19	ENSG00000204406	protein_coding
ENTPD2	0.396570647197348	3.75623050305153e-19	ENSG00000054179	protein_coding
AL121578.2	0.396450029336224	3.85846905503739e-19	ENSG00000259977	lincRNA
ARID4B	0.396402115107937	3.89983847144907e-19	ENSG00000054267	protein_coding
PRKCI	0.396264570096047	4.02103755057158e-19	ENSG00000163558	protein_coding
CTD-2587H24.5	0.396156699996057	4.11867657353306e-19	ENSG00000267577	antisense
SIK3	0.395977602643896	4.28596787110443e-19	ENSG00000160584	protein_coding
BCAP29	0.395590694139763	4.67054594551789e-19	ENSG00000075790	protein_coding
GRIA2	0.395242916376162	5.04510494946627e-19	ENSG00000120251	protein_coding
LINC00705	0.395156902495751	5.14221331913067e-19	NA	NA
RP11-541N10.3	0.394962250856164	5.36881869045178e-19	ENSG00000260461	sense_overlapping
CDK6	0.394923814495718	5.41471339006065e-19	ENSG00000105810	protein_coding
GALNT8	0.394729257073485	5.65301607109095e-19	ENSG00000130035	protein_coding
UGGT2	0.394703384194399	5.68547436119313e-19	ENSG00000102595	protein_coding
AP000648.5	0.39439745824708	6.08346195356351e-19	ENSG00000280385	TEC
RNF128	0.394326736904728	6.17929894028714e-19	ENSG00000133135	protein_coding
KDM7A	0.394322844948465	6.18461600586071e-19	ENSG00000006459	protein_coding
RP11-346C4.3	0.394306850551054	6.20651437339194e-19	ENSG00000274718	lincRNA
RFFL	0.394293906509136	6.22429229219978e-19	ENSG00000092871	protein_coding
ADAMTS9-AS2	0.394223814165414	6.32143458311543e-19	NA	NA
TNFRSF10A	0.394211259507821	6.33899126423409e-19	ENSG00000104689	protein_coding
RP11-262D11.2	0.394175770692825	6.38887960163954e-19	ENSG00000225471	transcribed_processed_pseudogene
ABCA6	0.394077771872841	6.52865763586599e-19	ENSG00000154262	protein_coding
JAM2	0.394024601489401	6.60575133511845e-19	ENSG00000154721	protein_coding
PAM	0.393836694463866	6.88545415187974e-19	ENSG00000145730	protein_coding
RP5-907D15.4	0.393782257148153	6.96864120604361e-19	ENSG00000268941	lincRNA
ZFHX4	0.393655853045609	7.16563795806428e-19	ENSG00000091656	protein_coding
RBBP9	0.393150443629003	8.00958489806802e-19	ENSG00000089050	protein_coding
CMTM6	0.392749387317817	8.74826521259035e-19	ENSG00000091317	protein_coding
RP3-377H17.2	0.392662918842832	8.91610559259828e-19	ENSG00000255608	sense_intronic
PCM1	0.392605909569566	9.02849385235407e-19	ENSG00000078674	protein_coding
KIFAP3	0.392512708119457	9.2152424935153e-19	ENSG00000075945	protein_coding
C8orf4	0.392285986025468	9.68555180156074e-19	ENSG00000176907	protein_coding
CDH2	0.392249075603061	9.76432302420923e-19	ENSG00000170558	protein_coding
ZNF699	0.392236650647536	9.79098097431731e-19	ENSG00000196110	protein_coding
ACTR2	0.392199152562837	9.87186890767836e-19	ENSG00000138071	protein_coding
ZNF365	0.392190888055802	9.88978473519057e-19	ENSG00000138311	protein_coding
ZNF180	0.392170531376561	9.9340506512294e-19	ENSG00000167384	protein_coding
SMTN	0.391944289899446	1.04393391495238e-18	ENSG00000183963	protein_coding
MYT1	0.391918162583026	1.04992972774931e-18	ENSG00000196132	protein_coding
SH3RF3-AS1	0.391817019236196	1.07346186775038e-18	NA	NA
ANPEP	0.391475482824319	1.15682604402739e-18	ENSG00000166825	protein_coding
OSMR	0.391350912672237	1.18879164644545e-18	ENSG00000145623	protein_coding
PRDM8	0.390976883800854	1.29008653097466e-18	ENSG00000152784	protein_coding
SP4	0.390947712925468	1.29833461698193e-18	ENSG00000105866	protein_coding
ITGA6	0.390890132181222	1.31476826587559e-18	ENSG00000091409	protein_coding
DNAL1	0.390577404477979	1.40766189307703e-18	ENSG00000119661	protein_coding
RP11-1008C21.1	0.390304080187533	1.49412115456484e-18	ENSG00000259225	lincRNA
SCG5	0.390169285510703	1.53866394239544e-18	ENSG00000166922	protein_coding
DPF3	0.389982939437383	1.60240123759885e-18	ENSG00000205683	protein_coding
TCF12	0.389602958758467	1.74052782357375e-18	ENSG00000140262	protein_coding
UFM1	0.389370388914723	1.83078253791591e-18	ENSG00000120686	protein_coding
PSD3	0.389308431999792	1.85559361737217e-18	ENSG00000156011	protein_coding
VEZT	0.389214383335846	1.89388984180416e-18	ENSG00000028203	protein_coding
RP11-863P13.3	0.389195197193938	1.90179736318205e-18	ENSG00000261327	lincRNA
KCNG1	0.389013363582787	1.97837150078668e-18	ENSG00000026559	protein_coding
RP11-296E7.1	0.388967565635437	1.99813157054194e-18	ENSG00000218418	processed_pseudogene
DOCK5	0.388671189358353	2.13078570357795e-18	ENSG00000147459	protein_coding
AFAP1L2	0.388432769330854	2.24375812139395e-18	ENSG00000169129	protein_coding
DOCK1	0.387477620975311	2.75851885108472e-18	ENSG00000150760	protein_coding
NTRK3	0.386993299032334	3.06229958830883e-18	ENSG00000140538	protein_coding
ATRX	0.386912205418756	3.11628555868797e-18	ENSG00000085224	protein_coding
SLC16A2	0.386903500039518	3.1221363120806e-18	ENSG00000147100	protein_coding
GAL3ST1	0.386739765919292	3.23421506761834e-18	ENSG00000128242	protein_coding
ARL10	0.386479736539177	3.42039711856096e-18	ENSG00000175414	protein_coding
MCFD2	0.386199636241318	3.63275563512176e-18	ENSG00000180398	protein_coding
ITGAV	0.386101944842346	3.70983042679473e-18	ENSG00000138448	protein_coding
PLXNA4	0.386046239428545	3.75449793434697e-18	ENSG00000221866	protein_coding
KIAA0753	0.386033523888734	3.76476787191671e-18	ENSG00000198920	protein_coding
PDLIM5	0.386028020092007	3.76922168125361e-18	ENSG00000163110	protein_coding
RP11-163F15.1	0.385952860345203	3.83056417994315e-18	ENSG00000203434	lincRNA
TCP11L1	0.385780411801867	3.97504718195757e-18	ENSG00000176148	protein_coding
TANK	0.385661781693796	4.07753920422342e-18	ENSG00000136560	protein_coding
CORO2A	0.3854402302798	4.27596186047559e-18	ENSG00000106789	protein_coding
IRAK2	0.385376456341978	4.33481862638535e-18	ENSG00000134070	protein_coding
GDNF	0.385164215457477	4.53649450500432e-18	ENSG00000168621	protein_coding
TNR	0.38489108786814	4.8096595132809e-18	ENSG00000116147	protein_coding
AC007879.7	0.384760948991131	4.9454473380153e-18	ENSG00000229647	lincRNA
OR2M4	0.384713554606432	4.9958302042895e-18	ENSG00000171180	protein_coding
GLG1	0.384422217763745	5.31681941353055e-18	ENSG00000090863	protein_coding
NEDD4	0.384053139025383	5.75272968425964e-18	ENSG00000069869	protein_coding
MEDAG	0.383956961472916	5.87198192114443e-18	ENSG00000102802	protein_coding
MEOX1	0.383734816791774	6.15679819669227e-18	ENSG00000005102	protein_coding
HOMER1	0.383559848446324	6.39065886601552e-18	ENSG00000152413	protein_coding
RGAG4	0.383427951998978	6.5727067676684e-18	ENSG00000242732	protein_coding
LOX	0.382997560175775	7.20296320398912e-18	ENSG00000113083	protein_coding
RP11-815J21.4	0.382894815155642	7.36200045146789e-18	ENSG00000259367	antisense
ROR2	0.382843152259764	7.44326878629598e-18	ENSG00000169071	protein_coding
RP11-573G6.4	0.382772816991751	7.55533000759891e-18	ENSG00000279631	TEC
CREB1	0.38266837421053	7.72480157041993e-18	ENSG00000118260	protein_coding
GS1-257G1.1	0.382646866259019	7.76016249250793e-18	ENSG00000233247	processed_pseudogene
FILIP1	0.382529860217622	7.9553382386644e-18	ENSG00000118407	protein_coding
SLC5A3	0.382517503952793	7.97622930184674e-18	ENSG00000198743	protein_coding
CNTN4	0.382473405212109	8.0512291868812e-18	ENSG00000144619	protein_coding
RP11-382A20.3	0.382437099173968	8.11349618376595e-18	ENSG00000166503	protein_coding
LPP	0.382367041226296	8.23499175755071e-18	ENSG00000145012	protein_coding
CRISPLD2	0.382347371491293	8.26942393382649e-18	ENSG00000103196	protein_coding
RP11-181K3.4	0.382235733059257	8.46754868018063e-18	ENSG00000224468	antisense
FAM13C	0.381989864700212	8.92050540752021e-18	ENSG00000148541	protein_coding
RNF217	0.381960676345597	8.97583638794705e-18	ENSG00000146373	protein_coding
STEAP1	0.38176281388085	9.35991925705852e-18	ENSG00000164647	protein_coding
SESTD1	0.381732954165144	9.41926876418044e-18	ENSG00000187231	protein_coding
GABPA	0.381704421711698	9.47632601137968e-18	ENSG00000154727	protein_coding
RIF1	0.381610252295223	9.66706307553742e-18	ENSG00000080345	protein_coding
GRPR	0.381547439842984	9.79638212913704e-18	ENSG00000126010	protein_coding
AGPAT4	0.381508469922241	9.87746773945498e-18	ENSG00000026652	protein_coding
RP11-527N22.2	0.381358712527924	1.01952610269847e-17	ENSG00000253746	lincRNA
CCDC68	0.381249772910248	1.0432735344361e-17	ENSG00000166510	protein_coding
LAYN	0.381176540960492	1.05954212347564e-17	ENSG00000204381	protein_coding
OSBPL6	0.380942487417188	1.11322895871846e-17	ENSG00000079156	protein_coding
TXNDC15	0.380886007200672	1.1265799012698e-17	ENSG00000113621	protein_coding
HOXB2	0.380803835751608	1.14628550996971e-17	ENSG00000173917	protein_coding
CHD9	0.380657091600064	1.18232324763523e-17	ENSG00000177200	protein_coding
RNF157	0.380464186707382	1.23139721583369e-17	ENSG00000141576	protein_coding
VEGFC	0.380201308999976	1.30151077933074e-17	ENSG00000150630	protein_coding
GNG2	0.380123962878846	1.3228777180606e-17	ENSG00000186469	protein_coding
SNX16	0.380071723255488	1.3375037945942e-17	ENSG00000104497	protein_coding
KCNK9	0.380014462660139	1.353718403162e-17	ENSG00000169427	protein_coding
ZNF804A	0.379902667693293	1.38593484783304e-17	ENSG00000170396	protein_coding
ERCC6L2	0.379863388229721	1.39743226440765e-17	ENSG00000182150	protein_coding
RP11-116O18.3	0.379818961458876	1.41054942693925e-17	ENSG00000267193	antisense
CNOT8	0.379786820377627	1.42011462310497e-17	ENSG00000155508	protein_coding
CWC22	0.379774919787795	1.4236724030387e-17	ENSG00000163510	protein_coding
RP11-103B5.4	0.379268472594777	1.58348331900756e-17	ENSG00000277840	sense_intronic
SNAI1	0.379155214253871	1.62156764400248e-17	ENSG00000124216	protein_coding
LINC01410	0.378891309261828	1.71383850170951e-17	NA	NA
CDKL1	0.378835911860132	1.73385337209481e-17	ENSG00000100490	protein_coding
RP11-462L8.1	0.378821824576231	1.73897960820447e-17	ENSG00000229656	lincRNA
ABHD2	0.378808958579636	1.74367445113295e-17	ENSG00000140526	protein_coding
RND3	0.378693862810336	1.78623166131006e-17	ENSG00000115963	protein_coding
TRIL	0.378541642172941	1.84408827630367e-17	ENSG00000255690	protein_coding
THSD4	0.378444060110377	1.88214302302643e-17	ENSG00000187720	protein_coding
SORCS2	0.378250138345971	1.96007480404697e-17	ENSG00000184985	protein_coding
FAM20C	0.378193743950048	1.98332785864616e-17	ENSG00000177706	protein_coding
ABCC9	0.378175988909818	1.99070477686845e-17	ENSG00000069431	protein_coding
C16orf72	0.378139081571837	2.00612560437965e-17	ENSG00000182831	protein_coding
ERLIN1	0.378100693401429	2.02228980646737e-17	ENSG00000107566	protein_coding
UBA6	0.377931434894214	2.09510072933074e-17	ENSG00000033178	protein_coding
MEOX2	0.377738340787402	2.18131670843357e-17	ENSG00000106511	protein_coding
RABL3	0.37772807568515	2.18599645592592e-17	ENSG00000144840	protein_coding
FGD5	0.377652591231295	2.22071357339182e-17	ENSG00000154783	protein_coding
IFT57	0.377260155095233	2.41012942401745e-17	ENSG00000114446	protein_coding
GREM2	0.377090491157487	2.49685899266336e-17	ENSG00000180875	protein_coding
KRR1	0.377059245035952	2.51316288345407e-17	ENSG00000111615	protein_coding
ZDHHC21	0.376950870336419	2.57052706270535e-17	ENSG00000175893	protein_coding
RP4-539M6.20	0.376942819112859	2.57483970048902e-17	ENSG00000273350	sense_intronic
SLC20A1	0.376865794093792	2.61645945996878e-17	ENSG00000144136	protein_coding
ITIH5	0.376411589100351	2.87568215427393e-17	ENSG00000123243	protein_coding
ARHGAP21	0.376010894634008	3.12522185282156e-17	ENSG00000107863	protein_coding
RP11-1149O23.2	0.375833825051836	3.24216709300122e-17	ENSG00000253930	antisense
ANK3	0.375824335470106	3.24855451734377e-17	ENSG00000151150	protein_coding
IL15	0.375669080597735	3.35483081895034e-17	ENSG00000164136	protein_coding
TTC21B	0.37552628665221	3.45559128750985e-17	ENSG00000123607	protein_coding
RP11-671M22.4	0.375005581249536	3.848868995487e-17	ENSG00000259570	unprocessed_pseudogene
RP4-625H18.2	0.374969796330325	3.87745752985618e-17	ENSG00000228412	antisense
PRKG1	0.374931138981475	3.90857546558416e-17	ENSG00000185532	protein_coding
PLEKHH2	0.374927677698646	3.91137363562412e-17	ENSG00000152527	protein_coding
ZFR	0.374892986829399	3.93952744961598e-17	ENSG00000056097	protein_coding
CGRRF1	0.374566036740446	4.21484853661504e-17	ENSG00000100532	protein_coding
MARCH7	0.374547889939821	4.23067189702342e-17	ENSG00000136536	protein_coding
LINC01435	0.374492211089945	4.27958727963376e-17	NA	NA
FGFR1	0.374341551033267	4.41475146274321e-17	ENSG00000077782	protein_coding
RP4-718N17.2	0.37396393863481	4.77224210037735e-17	ENSG00000229403	lincRNA
STK33	0.373553027776476	5.1936224683215e-17	ENSG00000130413	protein_coding
ACOX2	0.373413919423331	5.34440088630825e-17	ENSG00000168306	protein_coding
CACNG7	0.373329896870222	5.43754828360788e-17	ENSG00000105605	protein_coding
MIR4677	0.373233389110556	5.54650727722721e-17	ENSG00000265201	miRNA
TTC39C	0.373163278563641	5.62700664250205e-17	ENSG00000168234	protein_coding
A4GALT	0.372972214099859	5.85225846181747e-17	ENSG00000128274	protein_coding
NLGN2	0.372857661988841	5.99153359611344e-17	ENSG00000169992	protein_coding
SPRY4	0.372762537719937	6.10966012732625e-17	ENSG00000187678	protein_coding
NTNG1	0.372730266453713	6.15025278415296e-17	ENSG00000162631	protein_coding
RASSF9	0.372382793451655	6.60447457813566e-17	ENSG00000198774	protein_coding
RP11-445N18.7	0.372375530786783	6.61431195794161e-17	ENSG00000243349	processed_transcript
GUCY1A3	0.372326839557098	6.68063792272218e-17	ENSG00000164116	protein_coding
CYP27C1	0.372277079904006	6.74909469797385e-17	ENSG00000186684	protein_coding
RP11-404J23.1	0.372240149029471	6.80034766995007e-17	ENSG00000250993	lincRNA
SLC1A1	0.372171302910705	6.89691637993272e-17	ENSG00000106688	protein_coding
AC000403.4	0.372123953216247	6.9641137044838e-17	ENSG00000278727	lincRNA
FAM208B	0.372089638985652	7.01321327631537e-17	ENSG00000108021	protein_coding
DSEL	0.372007942041219	7.1314855622787e-17	ENSG00000171451	protein_coding
CREB5	0.371941450820463	7.22918999844658e-17	ENSG00000146592	protein_coding
SNX1	0.371736422855674	7.53882390462654e-17	ENSG00000028528	protein_coding
RP11-480C16.1	0.37170709457085	7.58416825903608e-17	ENSG00000272563	lincRNA
YPEL2	0.37165350058949	7.66772335569238e-17	ENSG00000175155	protein_coding
RP1-142L7.5	0.371469337613562	7.96179613975766e-17	ENSG00000237234	antisense
PPM1AP1	0.371366868871325	8.13019029233618e-17	NA	NA
DYNC1I2	0.371360738173015	8.14037555809928e-17	ENSG00000077380	protein_coding
ZNF41	0.371298263104973	8.24488662357501e-17	ENSG00000147124	protein_coding
LIMS1	0.371275841626684	8.28271496175983e-17	ENSG00000169756	protein_coding
ICA1L	0.371248412748055	8.32922359143846e-17	ENSG00000163596	protein_coding
GORAB	0.370793200239338	9.13964134808907e-17	ENSG00000120370	protein_coding
SSFA2	0.370402559082628	9.89652936412907e-17	ENSG00000138434	protein_coding
FGD6	0.370317660821563	1.00689989570794e-16	ENSG00000180263	protein_coding
PCOLCE	0.370311276326191	1.00820877545185e-16	ENSG00000106333	protein_coding
ASB1	0.370282486280096	1.01413180081958e-16	ENSG00000065802	protein_coding
SVEP1	0.370140137819714	1.04392371228988e-16	ENSG00000165124	protein_coding
ELMO1	0.369994014433472	1.07540017639674e-16	ENSG00000155849	protein_coding
UAP1	0.369928866866997	1.08973252896664e-16	ENSG00000117143	protein_coding
RP11-289I10.2	0.36991488734574	1.0928323774359e-16	ENSG00000223612	processed_pseudogene
SEPT10	0.369534104178242	1.1806824425439e-16	ENSG00000186522	protein_coding
RASGRF2	0.369459335478142	1.19873004664766e-16	ENSG00000113319	protein_coding
ZNF143	0.369432990041874	1.20515366387941e-16	ENSG00000166478	protein_coding
PSMD5	0.369136561649939	1.27980294185433e-16	ENSG00000095261	protein_coding
ARL5B	0.369126241616879	1.28248207301734e-16	ENSG00000165997	protein_coding
WEE1	0.368994597084902	1.31714508883792e-16	ENSG00000166483	protein_coding
GLIS3	0.368833849889113	1.36072144657777e-16	ENSG00000107249	protein_coding
RP11-30P6.6	0.368528165398034	1.44753255550029e-16	ENSG00000234155	lincRNA
COL12A1	0.368482410024141	1.4609864728659e-16	ENSG00000111799	protein_coding
GRIA3	0.368458086037056	1.46818865337999e-16	ENSG00000125675	protein_coding
FOXD1	0.368266374077826	1.52618791992443e-16	ENSG00000251493	protein_coding
IKBIP	0.368055229291431	1.59267338920889e-16	ENSG00000166130	protein_coding
APOA1-AS	0.367934018920419	1.63211767173103e-16	NA	NA
NUDT21	0.367870076952195	1.65331084997528e-16	ENSG00000167005	protein_coding
FRMD6	0.367844465429841	1.66187528240724e-16	ENSG00000139926	protein_coding
MIR337	0.367818230386845	1.67069341934794e-16	ENSG00000199151	miRNA
EDN3	0.367750826414371	1.69356065164193e-16	ENSG00000124205	protein_coding
RP11-288C18.1	0.36769205147546	1.71375125967512e-16	ENSG00000279519	TEC
THSD7A	0.367669150013876	1.72168234274292e-16	ENSG00000005108	protein_coding
RP11-350N15.6	0.367659928447406	1.72488607082171e-16	ENSG00000272159	antisense
PDZRN4	0.367528041068556	1.77135213778448e-16	ENSG00000165966	protein_coding
ARHGAP12	0.367232501806362	1.87998783110934e-16	ENSG00000165322	protein_coding
CTD-2541J13.1	0.367123707238634	1.92160593632833e-16	ENSG00000260578	lincRNA
CDKL5	0.36699941913713	1.97025951043044e-16	ENSG00000008086	protein_coding
VPS13C	0.366923545406328	2.00055379458239e-16	ENSG00000129003	protein_coding
ARHGAP29	0.366877302412075	2.01924134332678e-16	ENSG00000137962	protein_coding
LINC00908	0.366748404537022	2.07224122927332e-16	ENSG00000263812	lincRNA
WNT5A	0.366694070523882	2.09498952125523e-16	ENSG00000114251	protein_coding
CHRM2	0.366251469331462	2.28966869329295e-16	ENSG00000181072	protein_coding
CASK	0.366206044389639	2.31062735608514e-16	ENSG00000147044	protein_coding
TBX3	0.366084638444493	2.36757254904177e-16	ENSG00000135111	protein_coding
TMEM130	0.366024519957726	2.39627923252439e-16	ENSG00000166448	protein_coding
RP11-574O7.1	0.365552264470255	2.63399782029957e-16	ENSG00000254041	antisense
ABCA8	0.365392740103092	2.71941773126463e-16	ENSG00000141338	protein_coding
SIX1	0.365373778471573	2.72975028759332e-16	ENSG00000126778	protein_coding
CENPBD1P1	0.36535277164515	2.74124234999254e-16	NA	NA
TRMT112P3	0.365287414796778	2.77730153003518e-16	NA	NA
CTD-3035K23.7	0.365132000839944	2.86492989018731e-16	ENSG00000274565	antisense
LINC01048	0.365070692098365	2.90024032913244e-16	NA	NA
PRICKLE2-AS1	0.36504041939777	2.91783306783688e-16	NA	NA
ACSL4	0.365038178610913	2.91913944294036e-16	ENSG00000068366	protein_coding
KLHL2	0.364953587780256	2.96887829816447e-16	ENSG00000109466	protein_coding
VSTM4	0.364953493127316	2.96893441716882e-16	ENSG00000165633	protein_coding
FBN2	0.36479796073754	3.06257038413964e-16	ENSG00000138829	protein_coding
RANBP6	0.364725141604285	3.10740139450644e-16	ENSG00000137040	protein_coding
ATF2	0.364638068176449	3.16185500547836e-16	ENSG00000115966	protein_coding
DUSP1	0.364119809201517	3.50590086845035e-16	ENSG00000120129	protein_coding
AFAP1	0.364111771171184	3.51151654631943e-16	ENSG00000196526	protein_coding
ERG	0.364033354823463	3.56676693043189e-16	ENSG00000157554	protein_coding
NR3C1	0.364018484325823	3.57734025914187e-16	ENSG00000113580	protein_coding
FUT11	0.363982306446698	3.60319246710491e-16	ENSG00000196968	protein_coding
PLAUR	0.363891450004634	3.66892920156859e-16	ENSG00000011422	protein_coding
FAM46A	0.363756520405993	3.76873342532374e-16	ENSG00000112773	protein_coding
RP11-96B2.1	0.363664935969616	3.83799083603807e-16	ENSG00000255325	lincRNA
BBS10	0.363524868496633	3.9463368509922e-16	ENSG00000179941	protein_coding
ARL6	0.36347606505665	3.98478900609984e-16	ENSG00000113966	protein_coding
NPTN	0.363444002149291	4.01025140661869e-16	ENSG00000156642	protein_coding
FKBP1BP1	0.363398528079225	4.04663842917552e-16	NA	NA
PNP	0.363233805992766	4.1811798471285e-16	ENSG00000198805	protein_coding
FNDC3A	0.363144793951441	4.25570182944069e-16	ENSG00000102531	protein_coding
DENND4A	0.363049528116104	4.33690515858334e-16	ENSG00000174485	protein_coding
ROBO1	0.363024100509938	4.35883542167268e-16	ENSG00000169855	protein_coding
CCDC90B	0.36287226952958	4.49206876561993e-16	ENSG00000137500	protein_coding
SOX17	0.362640908469231	4.70281817973082e-16	ENSG00000164736	protein_coding
EFHC2	0.362485143161898	4.85014616762236e-16	ENSG00000183690	protein_coding
SMC5	0.362458708368261	4.87559510114092e-16	ENSG00000198887	protein_coding
NEGR1	0.362277165285798	5.05394612552923e-16	ENSG00000172260	protein_coding
RP11-506B6.6	0.362110708196399	5.22309904135214e-16	ENSG00000226440	antisense
EGR2	0.361920778533104	5.42290331826569e-16	ENSG00000122877	protein_coding
LMAN1	0.361848600942184	5.50078600109649e-16	ENSG00000074695	protein_coding
GALNT13	0.36154113690213	5.84504418179021e-16	ENSG00000144278	protein_coding
ZDHHC20	0.361412475999996	5.99530370287431e-16	ENSG00000180776	protein_coding
GLCE	0.361405112270983	6.00401744828962e-16	ENSG00000138604	protein_coding
FAT4	0.361224733737052	6.22139251046444e-16	ENSG00000196159	protein_coding
UBXN7	0.36121547046667	6.23276199939869e-16	ENSG00000163960	protein_coding
AC002454.1	0.361070439650768	6.41345278217178e-16	ENSG00000237819	antisense
AARD	0.360746655557811	6.83561626792537e-16	ENSG00000205002	protein_coding
MXRA5Y	0.360655911949162	6.95874986277599e-16	NA	NA
PDZD2	0.360368740143299	7.36295597085645e-16	ENSG00000133401	protein_coding
TBX15	0.360210244885505	7.59582873890672e-16	ENSG00000092607	protein_coding
AC009237.13	0.359886821190053	8.09369030825103e-16	ENSG00000230083	processed_pseudogene
UGGT1	0.35984115218121	8.16652458468192e-16	ENSG00000136731	protein_coding
AC009237.2	0.359837340701713	8.17263226409558e-16	ENSG00000223917	unprocessed_pseudogene
EFTUD1P1	0.359832597409685	8.18023938544653e-16	NA	NA
MPP5	0.35979023300593	8.24849102308088e-16	ENSG00000072415	protein_coding
SMIM3	0.359705641994323	8.38644967374627e-16	ENSG00000256235	protein_coding
TESC	0.359391648361542	8.91863927525779e-16	ENSG00000088992	protein_coding
IGSF9B	0.359332577529534	9.02240149044464e-16	ENSG00000080854	protein_coding
NFYB	0.359136104623577	9.37612181457854e-16	ENSG00000120837	protein_coding
ZNF280D	0.358752079151971	1.01072682100527e-15	ENSG00000137871	protein_coding
RP11-26P13.2	0.358672873915049	1.02648882630653e-15	ENSG00000249304	antisense
UNC5B	0.358435091876236	1.07527210005755e-15	ENSG00000107731	protein_coding
PPP1R9A	0.358399320960966	1.08280517731692e-15	ENSG00000158528	protein_coding
VCAN-AS1	0.358365240311892	1.09003049245387e-15	NA	NA
ADAMTSL1	0.35830071774108	1.10383957996432e-15	ENSG00000178031	protein_coding
CSNK1G3	0.358294161370561	1.10525234825103e-15	ENSG00000151292	protein_coding
ESM1	0.358288611566579	1.10644960874471e-15	ENSG00000164283	protein_coding
TLR4	0.358263855723731	1.11180572070506e-15	ENSG00000136869	protein_coding
SMAD7	0.358225380045696	1.120180794172e-15	ENSG00000101665	protein_coding
RP11-182J1.14	0.358212247050855	1.1230536344981e-15	ENSG00000259683	unprocessed_pseudogene
LUM	0.358189885381704	1.12796190091111e-15	ENSG00000139329	protein_coding
DNM1P51	0.357947521372565	1.18252952858129e-15	ENSG00000235370	transcribed_unprocessed_pseudogene
ID1	0.35786671244807	1.20129329846234e-15	ENSG00000125968	protein_coding
RFXAP	0.357850804499374	1.20502140163404e-15	ENSG00000133111	protein_coding
RBM7	0.357824057596441	1.21131528875734e-15	ENSG00000076053	protein_coding
LIMS1-AS1	0.357569444800603	1.27286816944912e-15	ENSG00000228763	antisense
RP11-426C22.4	0.357529362991628	1.28283375543506e-15	ENSG00000259807	lincRNA
PODXL	0.3574270288585	1.30862599230992e-15	ENSG00000128567	protein_coding
LINC00936	0.357355419022671	1.32697660682413e-15	NA	NA
FAM3C2	0.357167255885634	1.37640765126126e-15	ENSG00000174028	processed_pseudogene
ICAM5	0.357122850739572	1.38833414324136e-15	ENSG00000105376	protein_coding
SYT11	0.356991409745312	1.42423485981297e-15	ENSG00000132718	protein_coding
FAM208A	0.356859295735701	1.46123748394576e-15	ENSG00000163946	protein_coding
PHAX	0.356773533639665	1.48576133869599e-15	ENSG00000164902	protein_coding
SLTM	0.356754076894677	1.49138102358338e-15	ENSG00000137776	protein_coding
SPIN1	0.356704070081924	1.50592039350131e-15	ENSG00000106723	protein_coding
SPOCD1	0.356522480311086	1.5598968627473e-15	ENSG00000134668	protein_coding
MYOF	0.356521193081819	1.56028618331166e-15	ENSG00000138119	protein_coding
MACF1	0.356486034039578	1.5709569480355e-15	ENSG00000127603	protein_coding
IL6ST	0.356322005263416	1.62169402652212e-15	ENSG00000134352	protein_coding
NEDD1	0.356311142606816	1.62511026588129e-15	ENSG00000139350	protein_coding
NLRP3	0.356265677473631	1.63948560639841e-15	ENSG00000162711	protein_coding
PGM2L1	0.356156536799613	1.67450561020243e-15	ENSG00000165434	protein_coding
AKR1C3	0.356114079701047	1.68832634125927e-15	ENSG00000196139	protein_coding
TPTE2P5	0.356006113024808	1.72397836809905e-15	NA	NA
TET2	0.3559808024363	1.73244261180102e-15	ENSG00000168769	protein_coding
LINC00683	0.355808446423741	1.7911757817836e-15	NA	NA
INSIG2	0.355673295320755	1.83859410119067e-15	ENSG00000125629	protein_coding
PHF10	0.355460410728904	1.91579586210466e-15	ENSG00000130024	protein_coding
SPATS2L	0.355227310017091	2.00398066629174e-15	ENSG00000196141	protein_coding
TNKS2	0.355187677691183	2.01936530635494e-15	ENSG00000107854	protein_coding
ST6GAL1	0.355139061469177	2.03839576166815e-15	ENSG00000073849	protein_coding
UTP14C	0.355019301525923	2.08602908954011e-15	ENSG00000253797	protein_coding
SPRY2	0.35483426000138	2.16178376696307e-15	ENSG00000136158	protein_coding
AC009502.4	0.354776197313237	2.18610609469226e-15	ENSG00000227308	lincRNA
CCDC102B	0.354727541211908	2.20669473017925e-15	ENSG00000150636	protein_coding
PGAP1	0.354647444423512	2.24100266904029e-15	ENSG00000197121	protein_coding
SH3RF3	0.35459603783679	2.26329699057807e-15	ENSG00000172985	protein_coding
ZNF638	0.354451204998196	2.32728632657142e-15	ENSG00000075292	protein_coding
TPBG	0.354420183614408	2.34122121427477e-15	ENSG00000146242	protein_coding
CTD-2066L21.3	0.354247870413894	2.42012865812737e-15	ENSG00000250697	lincRNA
DUX4L50	0.354185353101746	2.4493978136194e-15	ENSG00000232815	unprocessed_pseudogene
RP11-325L12.6	0.354088767897456	2.49530111623276e-15	ENSG00000277351	antisense
RP11-119F19.5	0.354068755378605	2.50491738104649e-15	ENSG00000280355	TEC
MTMR9	0.354065910080128	2.50628753258593e-15	ENSG00000104643	protein_coding
RECQL	0.354046266983893	2.51576674253329e-15	ENSG00000004700	protein_coding
ZNF148	0.353993953757281	2.541183636059e-15	ENSG00000163848	protein_coding
AC009502.1	0.353662875415241	2.70798748234133e-15	ENSG00000231802	processed_pseudogene
CSNK1A1	0.353618727211654	2.73102695417258e-15	ENSG00000113712	protein_coding
GLRB	0.353506676171172	2.79036998443509e-15	ENSG00000109738	protein_coding
KIF16B	0.353489386481492	2.79963873611803e-15	ENSG00000089177	protein_coding
CDC42EP2	0.35340506061271	2.84527947947402e-15	ENSG00000149798	protein_coding
MAST4	0.353396819307044	2.84977900283361e-15	ENSG00000069020	protein_coding
LRP1B	0.353392705057521	2.85202788128058e-15	ENSG00000168702	protein_coding
RP11-588K22.2	0.35337571523085	2.86133310557141e-15	ENSG00000260244	sense_overlapping
TCF7L2	0.353339309631085	2.88137267927715e-15	ENSG00000148737	protein_coding
FBXL3	0.353283458395389	2.91238421836538e-15	ENSG00000005812	protein_coding
CYP20A1	0.35318877488399	2.96570754588814e-15	ENSG00000119004	protein_coding
AIM1	0.353092042848228	3.02117388615667e-15	ENSG00000112297	protein_coding
CCDC80	0.352925249290748	3.11921451434865e-15	ENSG00000091986	protein_coding
ATG12	0.35283534355652	3.17334903783412e-15	ENSG00000145782	protein_coding
MAP3K2	0.352775557171678	3.20985729347627e-15	ENSG00000169967	protein_coding
SRPX	0.352760985819883	3.2188175066081e-15	ENSG00000101955	protein_coding
RP11-272L14.2	0.352754293581224	3.22294091854413e-15	ENSG00000274204	sense_intronic
ZNF614	0.352661365665232	3.28073693623122e-15	ENSG00000142556	protein_coding
RP11-473L15.3	0.352624486694154	3.30395449064709e-15	ENSG00000249203	lincRNA
GPATCH2L	0.35259006547956	3.32577019252794e-15	ENSG00000089916	protein_coding
CCDC186	0.352519947326252	3.37064835056419e-15	ENSG00000165813	protein_coding
AC009237.4	0.352497771984223	3.38496468176471e-15	ENSG00000238162	processed_pseudogene
CNTRL	0.352458307920636	3.41059030496776e-15	ENSG00000119397	protein_coding
LIN7C	0.35245167753358	3.41491432605129e-15	ENSG00000148943	protein_coding
C11orf44	0.352401562546097	3.44777139885641e-15	ENSG00000175728	lincRNA
EDIL3	0.352201089298662	3.58233969215495e-15	ENSG00000164176	protein_coding
ATP11B	0.352147263641673	3.61933957105022e-15	ENSG00000058063	protein_coding
LRRC37A11P	0.35207546466723	3.66927867421708e-15	NA	NA
CNTN4-AS1	0.352020458561358	3.70799454518785e-15	NA	NA
RP11-83B20.7	0.352009493453121	3.71576008628224e-15	ENSG00000280097	TEC
PHF21A	0.351894084991506	3.79846708629814e-15	ENSG00000135365	protein_coding
CHST7	0.351866325470074	3.81862881338901e-15	ENSG00000147119	protein_coding
CACNA2D3	0.351797693898802	3.86892777585922e-15	ENSG00000157445	protein_coding
FAM3C	0.351687897164821	3.95075121622622e-15	ENSG00000196937	protein_coding
BDKRB2	0.351612788092175	4.00770021107754e-15	ENSG00000168398	protein_coding
KIF3B	0.351491372320364	4.10146781849517e-15	ENSG00000101350	protein_coding
C3orf67	0.351465373109194	4.12182473483692e-15	ENSG00000163689	protein_coding
PRKAR2B	0.351339176899725	4.22205126854741e-15	ENSG00000005249	protein_coding
CLDND1	0.351325038560405	4.23342799828252e-15	ENSG00000080822	protein_coding
SIX4	0.351316885575977	4.24000214871981e-15	ENSG00000100625	protein_coding
CTB-47B11.3	0.35127966585769	4.27014171409749e-15	ENSG00000248544	antisense
PKIG	0.351178841968977	4.35284639991064e-15	ENSG00000168734	protein_coding
AXL	0.35108268519058	4.43318618387786e-15	ENSG00000167601	protein_coding
AC107399.2	0.351061203543068	4.45133214782494e-15	ENSG00000224932	lincRNA
ZBTB26	0.350943799122983	4.55180112388175e-15	ENSG00000171448	protein_coding
TWSG1	0.350898578776481	4.59108921704265e-15	ENSG00000128791	protein_coding
TRIM9	0.350824115337385	4.65651043319026e-15	ENSG00000100505	protein_coding
FKBP14	0.3508021014463	4.67602572529432e-15	ENSG00000106080	protein_coding
NOVA1	0.350792921420669	4.68418750021725e-15	ENSG00000139910	protein_coding
RECK	0.350645652597737	4.81704827628739e-15	ENSG00000122707	protein_coding
RP11-277P12.9	0.350558427930185	4.89747564452657e-15	ENSG00000256155	lincRNA
E2F7	0.350330400819377	5.11400984869655e-15	ENSG00000165891	protein_coding
ZFHX3	0.350239301764787	5.20311943347677e-15	ENSG00000140836	protein_coding
KCNN4	0.350016977323988	5.42703412809421e-15	ENSG00000104783	protein_coding
RP11-270M14.5	0.349992931761223	5.45181100179693e-15	ENSG00000258876	lincRNA
SLC35F4	0.349846748295836	5.60484650858199e-15	ENSG00000151812	protein_coding
SEC62	0.349712348127702	5.74926078369048e-15	ENSG00000008952	protein_coding
RP11-958F21.1	0.349406114213395	6.09208599299986e-15	ENSG00000264345	lincRNA
COL4A1	0.349312366983949	6.20098845682645e-15	ENSG00000187498	protein_coding
RP11-73M18.6	0.349255687033962	6.26775542548927e-15	ENSG00000270108	sense_intronic
BEND3P3	0.349239182278537	6.28732968687748e-15	NA	NA
TAF1A	0.349175019704559	6.36399643303504e-15	ENSG00000143498	protein_coding
ADAMTSL3	0.349106036871151	6.44744604701692e-15	ENSG00000156218	protein_coding
TRIP11	0.349036397287944	6.53277888398797e-15	ENSG00000100815	protein_coding
VSNL1	0.348967214687227	6.61864862399607e-15	ENSG00000163032	protein_coding
SENP7	0.348941293051955	6.65110704063931e-15	ENSG00000138468	protein_coding
BCLAF1	0.348929575125905	6.66583113794122e-15	ENSG00000029363	protein_coding
CHST1	0.348865598075149	6.7467868658484e-15	ENSG00000175264	protein_coding
RN7SKP97	0.348808688988171	6.81960899432549e-15	ENSG00000222898	misc_RNA
MANEA	0.348670586045478	6.99955008738842e-15	ENSG00000172469	protein_coding
BACE1	0.34852244350737	7.19775111837853e-15	ENSG00000186318	protein_coding
DCN	0.348357055367526	7.42553328323336e-15	ENSG00000011465	protein_coding
RP11-440D17.5	0.348341394798026	7.44746491645317e-15	ENSG00000274028	unprocessed_pseudogene
KIAA1462	0.348319810816621	7.47779609149978e-15	ENSG00000165757	protein_coding
STXBP4	0.348290665428245	7.51894541281293e-15	ENSG00000166263	protein_coding
PHTF2	0.348103369702466	7.78873266799341e-15	ENSG00000006576	protein_coding
C2orf49	0.34797696910732	7.97614808522591e-15	ENSG00000135974	protein_coding
KLF12	0.347891340496196	8.10561677414163e-15	ENSG00000118922	protein_coding
ZNF285B	0.347885321932848	8.11479386591352e-15	ENSG00000176761	unprocessed_pseudogene
PPIG	0.34784430776568	8.17760414393185e-15	ENSG00000138398	protein_coding
NAP1L3	0.347631560779278	8.51114299729927e-15	ENSG00000186310	protein_coding
TMCC3	0.347454544271357	8.79880617462111e-15	ENSG00000057704	protein_coding
PDGFRA	0.347414569698704	8.86507575815526e-15	ENSG00000134853	protein_coding
THAP1	0.347345174498669	8.98128330461936e-15	ENSG00000131931	protein_coding
PPP1R32	0.347206511316472	9.21797900846001e-15	ENSG00000162148	protein_coding
VOPP1	0.347114041372908	9.37921336042331e-15	ENSG00000154978	protein_coding
VAPB	0.347102473109858	9.39957793424186e-15	ENSG00000124164	protein_coding
TOX2	0.346990739224589	9.59851837626618e-15	NA	NA
EDEM3	0.346927490050506	9.71295718279213e-15	ENSG00000116406	protein_coding
LCA5	0.346859494548229	9.83747654000735e-15	ENSG00000135338	protein_coding
RN7SL417P	0.346800330906604	9.94709520426981e-15	ENSG00000244056	misc_RNA
DIAPH2-AS1	0.346787962146032	9.97016306815079e-15	NA	NA
SLC35F2	0.346740383932664	1.0059387075419e-14	ENSG00000110660	protein_coding
CEP97	0.34662399906634	1.02809594361385e-14	ENSG00000182504	protein_coding
CEP170	0.346601667842344	1.03240174668172e-14	ENSG00000143702	protein_coding
MBTPS1	0.346600625035272	1.03260324760834e-14	ENSG00000140943	protein_coding
ARID4A	0.346522762251488	1.04775809926709e-14	ENSG00000032219	protein_coding
G2E3	0.346514494895944	1.04937997396524e-14	ENSG00000092140	protein_coding
PPFIBP1	0.346339749682178	1.08424306275533e-14	ENSG00000110841	protein_coding
PEX13	0.346228623599418	1.10700193212918e-14	ENSG00000162928	protein_coding
SPTY2D1	0.346207750775667	1.1113287008918e-14	ENSG00000179119	protein_coding
ETV6	0.346202247571413	1.11247223139237e-14	ENSG00000139083	protein_coding
CCDC173	0.346092468029951	1.13552636777068e-14	ENSG00000154479	protein_coding
CUL5	0.346076520159424	1.13891423099094e-14	ENSG00000166266	protein_coding
LOXL1-AS1	0.346054772736952	1.14355009593027e-14	NA	NA
GPR12	0.346022498842362	1.15046400598518e-14	ENSG00000132975	protein_coding
CTD-2545G14.4	0.34597516364626	1.16067866305897e-14	ENSG00000279812	TEC
OR2T6	0.345786245879503	1.2023393871435e-14	ENSG00000198104	protein_coding
CHN1	0.345757804178656	1.20873715483236e-14	ENSG00000128656	protein_coding
CNKSR2	0.345669263939935	1.22886819166997e-14	ENSG00000149970	protein_coding
NFAT5	0.345579500251927	1.24961299910724e-14	ENSG00000102908	protein_coding
RNU6-159P	0.345521234341687	1.26326194816501e-14	ENSG00000212382	snRNA
ETV3L	0.345508529443934	1.26625746553612e-14	ENSG00000253831	protein_coding
RP11-390F4.6	0.345333060683372	1.30834837452595e-14	ENSG00000236924	lincRNA
PAK2	0.34529760794989	1.31701780031626e-14	ENSG00000180370	protein_coding
BTBD3	0.345202242007666	1.34061866690205e-14	ENSG00000132640	protein_coding
COL18A1	0.345086746449984	1.36975697931858e-14	ENSG00000182871	protein_coding
NFE2L3	0.345046025443106	1.38017783976201e-14	ENSG00000050344	protein_coding
AC079922.3	0.344922255214402	1.4123313430908e-14	ENSG00000237753	lincRNA
PALM2	0.344911412422047	1.41518287125223e-14	ENSG00000243444	protein_coding
RAP1A	0.344888334567958	1.42127088922957e-14	ENSG00000116473	protein_coding
SLC35G2	0.344855257734691	1.43004148485764e-14	ENSG00000168917	protein_coding
MAML2	0.344835625890765	1.43527210835265e-14	ENSG00000184384	protein_coding
ZNF507	0.344455811384238	1.5402415397128e-14	ENSG00000168813	protein_coding
PRDM5	0.344387015086198	1.5600440828843e-14	ENSG00000138738	protein_coding
PCDH12	0.344351310960799	1.57041946578422e-14	ENSG00000113555	protein_coding
RPGRIP1L	0.34427667683442	1.59232669935225e-14	ENSG00000103494	protein_coding
FCHO2	0.344209736211892	1.6122304326037e-14	ENSG00000157107	protein_coding
KCTD16	0.344086360692454	1.64955540637147e-14	ENSG00000183775	protein_coding
TRIM59	0.3439811610291	1.68204991546286e-14	ENSG00000213186	protein_coding
TGFBR2	0.343959446262189	1.68883500249193e-14	ENSG00000163513	protein_coding
MIR181A1HG	0.343761940112304	1.75179373090591e-14	ENSG00000229989	lincRNA
RP11-227D13.1	0.343741435482817	1.75846035457031e-14	ENSG00000259705	lincRNA
MIER1	0.343531940029038	1.82801474910806e-14	ENSG00000198160	protein_coding
POLR1B	0.343531461541668	1.82817665856532e-14	ENSG00000125630	protein_coding
TBL1XR1	0.343475545366536	1.84719460488647e-14	ENSG00000177565	protein_coding
PLOD2	0.343426458287387	1.86404967837006e-14	ENSG00000152952	protein_coding
RP1-228H13.5	0.343401845888994	1.87255753254165e-14	ENSG00000260920	sense_overlapping
RP4-675C20.4	0.343378999898033	1.88048885601116e-14	ENSG00000279513	TEC
ARFIP1	0.343375066647819	1.88185766178874e-14	ENSG00000164144	protein_coding
KCTD6	0.343261915850344	1.92165617928662e-14	ENSG00000168301	protein_coding
POGLUT1	0.343259582102222	1.92248565444526e-14	ENSG00000163389	protein_coding
XGY1	0.343036420618951	2.00344639527783e-14	NA	NA
FAM98B	0.343014176260987	2.01169732391943e-14	ENSG00000171262	protein_coding
RAB14	0.343009212806506	2.01354292166976e-14	ENSG00000119396	protein_coding
RGS4	0.342939786356654	2.03953295887018e-14	ENSG00000117152	protein_coding
RP11-25L3.1	0.342915975312689	2.04852223784852e-14	ENSG00000278902	TEC
RP11-57K17.1	0.342431487878191	2.24009980876291e-14	ENSG00000216809	processed_pseudogene
PCDH11X	0.342272270569015	2.30681216792375e-14	ENSG00000102290	protein_coding
SLC35E4	0.341845620772003	2.49533166636851e-14	ENSG00000100036	protein_coding
ZBTB6	0.341750877137346	2.53920124062235e-14	ENSG00000186130	protein_coding
CAB39	0.34153001647306	2.64442425099207e-14	ENSG00000135932	protein_coding
IL12A	0.341450243908649	2.68347098375905e-14	ENSG00000168811	protein_coding
TCAF1	0.341431454219324	2.69275001046185e-14	ENSG00000198420	protein_coding
CWF19L2	0.341407205482553	2.70477141608249e-14	ENSG00000152404	protein_coding
NHLRC2	0.341327300635454	2.74475809469193e-14	ENSG00000196865	protein_coding
ZNF25	0.340801840678695	3.02253276707055e-14	ENSG00000175395	protein_coding
VGLL3	0.340784729471727	3.03202690181281e-14	ENSG00000206538	protein_coding
MKL2	0.34067065177138	3.09607418072497e-14	ENSG00000186260	protein_coding
SHROOM4	0.340646998234566	3.10951917694199e-14	ENSG00000158352	protein_coding
ATP13A3	0.340636675706795	3.11540456794211e-14	ENSG00000133657	protein_coding
BBX	0.340468975950815	3.21256254155444e-14	ENSG00000114439	protein_coding
IMPAD1	0.340441646936088	3.22867476722979e-14	ENSG00000104331	protein_coding
SPARC	0.340368447531213	3.27222181617701e-14	ENSG00000113140	protein_coding
SCAMP1	0.340134956887838	3.41501057698248e-14	ENSG00000085365	protein_coding
IFT80	0.340106727266662	3.43268264707651e-14	ENSG00000068885	protein_coding
VAV2	0.340090773997122	3.44270919113177e-14	ENSG00000160293	protein_coding
RP11-407A16.1	0.340061684871433	3.46106550057692e-14	ENSG00000255853	processed_pseudogene
YES1	0.339999409989411	3.5006863949263e-14	ENSG00000176105	protein_coding
LMO7	0.339962164813039	3.52459485344161e-14	ENSG00000136153	protein_coding
CWC27	0.339878727456127	3.57873746036822e-14	ENSG00000153015	protein_coding
PLAU	0.339808988755276	3.62461578100736e-14	ENSG00000122861	protein_coding
RP11-135F9.3	0.339763924430237	3.65456792467935e-14	ENSG00000280088	TEC
ANKAR	0.33971195044918	3.68941393371235e-14	ENSG00000151687	protein_coding
AC064875.2	0.339670216677749	3.71762994988004e-14	ENSG00000225649	processed_transcript
NANOS3	0.339668829577161	3.71857138527947e-14	ENSG00000187556	protein_coding
RP11-495O11.1	0.339457586923272	3.86470475658742e-14	ENSG00000255091	antisense
LRCH2	0.339389369854997	3.91308736285959e-14	ENSG00000130224	protein_coding
AKAP10	0.339335200735892	3.95192898337254e-14	ENSG00000108599	protein_coding
RP11-378J18.8	0.33932588989271	3.95864321737257e-14	ENSG00000272750	antisense
ARL6IP6	0.33914640093988	4.09028340842453e-14	ENSG00000177917	protein_coding
PMS1	0.339107236020627	4.11957283707932e-14	ENSG00000064933	protein_coding
MEX3C	0.339036689138835	4.17285074683047e-14	ENSG00000176624	protein_coding
ROR1	0.338956782610476	4.23401312762349e-14	ENSG00000185483	protein_coding
KCNT2	0.338840837663164	4.3243254902035e-14	ENSG00000162687	protein_coding
AC093642.1	0.338832864195272	4.3306051412671e-14	ENSG00000280119	TEC
APCDD1L	0.338828162061357	4.33431258190694e-14	ENSG00000198768	protein_coding
SEPT2	0.338758677101819	4.38946264861718e-14	ENSG00000168385	protein_coding
SLC45A1	0.338676008783547	4.45597268954134e-14	ENSG00000162426	protein_coding
MAN2A1	0.33860567956342	4.51333222316687e-14	ENSG00000112893	protein_coding
RYK	0.338260426756792	4.80557954349294e-14	ENSG00000163785	protein_coding
ANKRD54P1	0.338244854949506	4.81918885280208e-14	NA	NA
ABHD17C	0.338129988667214	4.9207523705973e-14	NA	NA
SPAST	0.338087164464898	4.95915141929493e-14	ENSG00000021574	protein_coding
SLC8A1	0.338020105422323	5.01987177640556e-14	ENSG00000183023	protein_coding
ASTN2	0.337952970449659	5.08139058569991e-14	ENSG00000148219	protein_coding
FILIP1L	0.33794472431906	5.08899765249079e-14	ENSG00000168386	protein_coding
MB21D1	0.337859824195481	5.16797000529592e-14	ENSG00000164430	protein_coding
LINC00941	0.33774473557744	5.27694342742261e-14	NA	NA
LIFR-AS1	0.337722606079914	5.29815371581768e-14	NA	NA
THAP5	0.337705441269878	5.31466305376239e-14	ENSG00000177683	protein_coding
THBS2	0.337686261585857	5.33316996765853e-14	ENSG00000186340	protein_coding
COL9A3	0.337604462515194	5.41281136227104e-14	ENSG00000092758	protein_coding
GPX8	0.33758159366972	5.43528467955401e-14	ENSG00000164294	protein_coding
GAS1	0.337539795427071	5.47659654086664e-14	ENSG00000180447	protein_coding
AC005592.3	0.337337494938247	5.68093192112297e-14	ENSG00000261757	lincRNA
ADD3	0.337228269014768	5.79434334636206e-14	ENSG00000148700	protein_coding
BMP8A	0.337019692583688	6.0171094420584e-14	ENSG00000183682	protein_coding
ADAMTS1	0.3369956217712	6.04335180392186e-14	ENSG00000154734	protein_coding
ANKRD36C	0.336946327906644	6.09744321517258e-14	ENSG00000174501	protein_coding
DCUN1D1	0.336866310146495	6.18626051322907e-14	ENSG00000043093	protein_coding
UBTD2	0.336862250141299	6.19080063309562e-14	ENSG00000168246	protein_coding
APAF1	0.336853648455479	6.20043029820205e-14	ENSG00000120868	protein_coding
EFEMP2	0.336728851743085	6.3418037540467e-14	ENSG00000172638	protein_coding
GRB14	0.336663756263336	6.41679446908834e-14	ENSG00000115290	protein_coding
TMEM167A	0.336629878560789	6.45616504462938e-14	ENSG00000174695	protein_coding
HAS2-AS1	0.33661571730393	6.47269244868652e-14	NA	NA
NAV2-IT1	0.336471427283685	6.64347235045355e-14	NA	NA
FYTTD1	0.336447682788394	6.67199596193271e-14	ENSG00000122068	protein_coding
ZNF660	0.33643459693749	6.68776689148477e-14	ENSG00000144792	protein_coding
RP11-397A16.1	0.336379228759165	6.75490126725156e-14	ENSG00000267284	lincRNA
FAT3	0.336354570502026	6.78501172402052e-14	ENSG00000165323	protein_coding
RP5-894A10.6	0.336273318263315	6.88516335167238e-14	ENSG00000270157	sense_intronic
PPP1R3G	0.336254508481976	6.90855399592005e-14	ENSG00000219607	protein_coding
KCTD17	0.336032902995591	7.19005975864774e-14	ENSG00000100379	protein_coding
FUT8-AS1	0.336005775029361	7.22528333168324e-14	ENSG00000276116	antisense
TRAM2	0.335972009783392	7.2693611614702e-14	ENSG00000065308	protein_coding
CKAP2L	0.335949454120129	7.29895245492279e-14	ENSG00000169607	protein_coding
NRG1	0.335891158360455	7.37597981460202e-14	ENSG00000157168	protein_coding
PROSER2	0.335857310635376	7.421068390423e-14	ENSG00000148426	protein_coding
CACNA2D1	0.335783630848995	7.52015309315021e-14	ENSG00000153956	protein_coding
LRRC4C	0.335782429484679	7.5217793825718e-14	ENSG00000148948	protein_coding
IFNAR2	0.335748029917725	7.5684926302616e-14	ENSG00000159110	protein_coding
RP5-1063M23.3	0.335725344264094	7.5994542653241e-14	ENSG00000250770	transcribed_unprocessed_pseudogene
PALM3	0.335574142566855	7.8090094963674e-14	ENSG00000187867	protein_coding
TRIP12	0.335486700568396	7.93277113319487e-14	ENSG00000153827	protein_coding
RCN1	0.335456710263287	7.97565911336531e-14	ENSG00000049449	protein_coding
ZNF430	0.335362742786541	8.11151474538767e-14	ENSG00000118620	protein_coding
TBC1D9	0.33528590372864	8.22428941078498e-14	ENSG00000109436	protein_coding
ADCY7	0.335226482365749	8.31255256556619e-14	ENSG00000121281	protein_coding
DOK1	0.335191720061448	8.36461728889026e-14	ENSG00000115325	protein_coding
CHST2	0.335177188141911	8.38647683220851e-14	ENSG00000175040	protein_coding
ABCA10	0.335138448667587	8.44502427765996e-14	ENSG00000154263	protein_coding
CDR2L	0.334762346843552	9.03465459831297e-14	ENSG00000109089	protein_coding
RSU1P2	0.334616356395461	9.27423715749261e-14	ENSG00000232554	transcribed_unprocessed_pseudogene
ID3	0.334530496266926	9.41803602631913e-14	ENSG00000117318	protein_coding
TIA1	0.334300088904361	9.81480596560862e-14	ENSG00000116001	protein_coding
DDHD1	0.33428258004832	9.84561761686771e-14	ENSG00000100523	protein_coding
CAMK1	0.334155449128133	1.0072199189174e-13	ENSG00000134072	protein_coding
TEX29	0.334080888530338	1.02074545474749e-13	ENSG00000153495	protein_coding
PHKB	0.333924841959806	1.04963123799571e-13	ENSG00000102893	protein_coding
TMED7	0.333852663447278	1.06326160922878e-13	ENSG00000134970	protein_coding
NHLH2	0.333851888957144	1.06340880207622e-13	ENSG00000177551	protein_coding
GJD4	0.333753862426936	1.08220092156805e-13	ENSG00000177291	protein_coding
DPY19L3	0.333621279705779	1.10813600867986e-13	ENSG00000178904	protein_coding
SLC9A3R2	0.333555548777634	1.12121870506541e-13	ENSG00000065054	protein_coding
RP11-731K22.1	0.333454318928888	1.1416633671659e-13	ENSG00000261467	lincRNA
FAM172A	0.333272639870135	1.17927550187884e-13	ENSG00000113391	protein_coding
VPS13B	0.333229120383484	1.18846379202831e-13	ENSG00000132549	protein_coding
MYLK	0.333227064014771	1.18889968487119e-13	ENSG00000065534	protein_coding
RP11-25G10.2	0.333063585167539	1.22405838183872e-13	ENSG00000232739	antisense
P4HA1	0.333058698317075	1.22512490234687e-13	ENSG00000122884	protein_coding
TMEM131	0.332955694125182	1.24781781617402e-13	ENSG00000075568	protein_coding
NCAM1	0.33294100993764	1.25108624918393e-13	ENSG00000149294	protein_coding
RP11-229O3.1	0.332876488886255	1.2655471127441e-13	ENSG00000278893	TEC
ANKRD30BP3	0.332717624870212	1.30185417338521e-13	NA	NA
LRRIQ1	0.332588116043482	1.33220553223359e-13	ENSG00000133640	protein_coding
SMAD9	0.332442545078305	1.36714891151697e-13	ENSG00000120693	protein_coding
AC093642.3	0.332150265512574	1.44004096615061e-13	ENSG00000237940	lincRNA
MIR4697HG	0.332099583457711	1.45306216472109e-13	NA	NA
TMEM244	0.332074255405235	1.45961257600414e-13	ENSG00000203756	protein_coding
DNAJC18	0.332001017993797	1.47871659293952e-13	ENSG00000170464	protein_coding
AL121578.5	0.331995309021895	1.48021602827071e-13	ENSG00000224339	processed_pseudogene
PPIL4	0.331938485942516	1.49522176002749e-13	ENSG00000131013	protein_coding
IL17RD	0.331905745806589	1.50393526074243e-13	ENSG00000144730	protein_coding
ESRRB	0.331896912138122	1.5062947713775e-13	ENSG00000119715	protein_coding
IQCG	0.331765985029056	1.54169400368917e-13	ENSG00000114473	protein_coding
C11orf54	0.331615631469046	1.58335135710436e-13	ENSG00000182919	protein_coding
ARCN1	0.33154230669419	1.60406484980775e-13	ENSG00000095139	protein_coding
SLC20A2	0.331340183306514	1.66254642114916e-13	ENSG00000168575	protein_coding
GPR176	0.331329858793555	1.66558908016663e-13	ENSG00000166073	protein_coding
MLLT11	0.33132257305111	1.66773948751958e-13	ENSG00000213190	protein_coding
WDR44	0.331307047309044	1.67233102870445e-13	ENSG00000131725	protein_coding
PDE7B	0.331276364630668	1.68144147987107e-13	ENSG00000171408	protein_coding
SKIV2L2	0.331238776872036	1.69266848608519e-13	ENSG00000039123	protein_coding
GPR75-ASB3	0.331084182347567	1.73962093942804e-13	ENSG00000270898	protein_coding
TRPM3	0.330937235404205	1.78543193564079e-13	ENSG00000083067	protein_coding
ANGPTL2	0.330884904844885	1.8020296891155e-13	ENSG00000136859	protein_coding
SNRNP27	0.330774228989745	1.83763218126385e-13	ENSG00000124380	protein_coding
RP11-626H12.1	0.330704622015871	1.86037541537288e-13	ENSG00000255191	lincRNA
MIR568	0.330649727620562	1.87850569540501e-13	ENSG00000284134	miRNA
TP53BP1	0.330466397211533	1.94031803808925e-13	ENSG00000067369	protein_coding
KCNK5	0.330350190695165	1.9805254181696e-13	ENSG00000164626	protein_coding
RP11-181C21.4	0.330290930824014	2.00134227440338e-13	ENSG00000219201	processed_pseudogene
TCAF1P1	0.330271938499659	2.00805913956458e-13	NA	NA
NXPH3	0.330182539618873	2.03997380895919e-13	ENSG00000182575	protein_coding
SPOP	0.330174213192467	2.0429714365139e-13	ENSG00000121067	protein_coding
ITPR2	0.330096021582754	2.0713327567834e-13	ENSG00000123104	protein_coding
STX2	0.330088873931775	2.07394447180702e-13	ENSG00000111450	protein_coding
LONRF2	0.330036873764232	2.09304237705487e-13	ENSG00000170500	protein_coding
KIAA1549	0.330026957958888	2.09670361749951e-13	ENSG00000122778	protein_coding
HS6ST3	0.329966730977452	2.11907649656121e-13	ENSG00000185352	protein_coding
CTD-2195B23.3	0.329798056102784	2.18298668757391e-13	ENSG00000269652	antisense
GABRQ	0.329756019314485	2.19920577033758e-13	ENSG00000268089	protein_coding
PTPN4	0.329645240425351	2.24251497797965e-13	ENSG00000088179	protein_coding
STRA6	0.329611572451054	2.25584222625376e-13	ENSG00000137868	protein_coding
B3GALNT2	0.329587127487105	2.26556717147432e-13	ENSG00000162885	protein_coding
TEX26-AS1	0.329536957800523	2.28565494641895e-13	NA	NA
COL1A2	0.329511846614898	2.29577476849107e-13	ENSG00000164692	protein_coding
CCDC170	0.329496400112653	2.30202149759185e-13	ENSG00000120262	protein_coding
RP11-215E13.1	0.32940296079386	2.34016573729249e-13	ENSG00000261156	lincRNA
NT5E	0.329354504383047	2.3601898289204e-13	ENSG00000135318	protein_coding
CGB8	0.329340552428583	2.36598636531946e-13	ENSG00000213030	protein_coding
SSR3	0.32930568711746	2.38053266008689e-13	ENSG00000114850	protein_coding
MOB1A	0.329234038720365	2.41070078122906e-13	ENSG00000114978	protein_coding
TRPC6	0.329214971813443	2.4187919141288e-13	ENSG00000137672	protein_coding
MEF2A	0.329025804584314	2.50052022627023e-13	ENSG00000068305	protein_coding
TRAF1	0.328949745358741	2.53413780582748e-13	ENSG00000056558	protein_coding
ORC2	0.328900747446939	2.55602843723489e-13	ENSG00000115942	protein_coding
GCC2	0.328864760436695	2.57222405306825e-13	ENSG00000135968	protein_coding
ITGA1	0.328693514542251	2.65067859936435e-13	ENSG00000213949	protein_coding
DSCAM	0.328620501756251	2.68483667895961e-13	ENSG00000171587	protein_coding
RP4-545K15.5	0.328595463327362	2.69664952588312e-13	ENSG00000261101	sense_overlapping
BLID	0.32852764221399	2.72890294382023e-13	ENSG00000259571	protein_coding
SERTAD2	0.328479784640405	2.75188936023672e-13	ENSG00000179833	protein_coding
UBR3	0.328479516025475	2.75201891183551e-13	ENSG00000144357	protein_coding
PDIA6	0.328451142257447	2.76573711496616e-13	ENSG00000143870	protein_coding
ZFP1	0.328433437546067	2.77433091995856e-13	ENSG00000184517	protein_coding
TGFB2	0.328308259495485	2.83584224199412e-13	ENSG00000092969	protein_coding
MXRA5	0.328157806332927	2.91154204306893e-13	ENSG00000101825	protein_coding
HTR1B	0.327998808288678	2.99369106067731e-13	ENSG00000135312	protein_coding
MYCT1	0.327893317069524	3.04944259468281e-13	ENSG00000120279	protein_coding
ITSN1	0.327875639432814	3.05888404039327e-13	ENSG00000205726	protein_coding
TVP23B	0.327813257705594	3.09243072212435e-13	ENSG00000171928	protein_coding
ZNF157	0.327802148252721	3.09844265825713e-13	ENSG00000147117	protein_coding
CTD-2066L21.2	0.327745500916935	3.12927601266029e-13	ENSG00000251281	lincRNA
REV1	0.327722656042935	3.14179537945304e-13	ENSG00000135945	protein_coding
PRDX3P4	0.32769821844011	3.1552418686892e-13	NA	NA
PRNP	0.327685533472727	3.16224381099974e-13	ENSG00000171867	protein_coding
MBOAT2	0.327674597286054	3.16829265710716e-13	ENSG00000143797	protein_coding
FGF5	0.327609678832522	3.20443318212305e-13	ENSG00000138675	protein_coding
LMBR1	0.32754766683164	3.23933239683676e-13	ENSG00000105983	protein_coding
FBXW7	0.327544479341056	3.24113627709838e-13	ENSG00000109670	protein_coding
ZNF286A	0.327472481863464	3.28214441173616e-13	ENSG00000187607	protein_coding
OAF	0.327450604165381	3.29470576726878e-13	ENSG00000184232	protein_coding
ART3	0.327431154180494	3.30591273080475e-13	ENSG00000156219	protein_coding
ST6GALNAC6	0.327377440171729	3.33705661011574e-13	ENSG00000160408	protein_coding
ECE1	0.32736735018619	3.34293883659422e-13	ENSG00000117298	protein_coding
CDK19	0.327015555603937	3.55449550397826e-13	ENSG00000155111	protein_coding
ERLEC1	0.326991386096362	3.56950191675266e-13	ENSG00000068912	protein_coding
FOXP1	0.326961822627162	3.58794168362318e-13	ENSG00000114861	protein_coding
LINC01237	0.326876715399342	3.64154820167244e-13	NA	NA
TGFB1	0.326817919430304	3.67903912887119e-13	ENSG00000105329	protein_coding
PHLDB1	0.326812652387401	3.68241601030707e-13	ENSG00000019144	protein_coding
TMEM132B	0.326769503592168	3.71019465800683e-13	ENSG00000139364	protein_coding
PCDHB12	0.326688644326425	3.76280426888666e-13	ENSG00000120328	protein_coding
GCNT1	0.326549493770934	3.85505469485094e-13	ENSG00000187210	protein_coding
ATAD2B	0.32652911724638	3.86874789822089e-13	ENSG00000119778	protein_coding
SPANXA2	0.326515283933871	3.87807112569987e-13	ENSG00000203926	protein_coding
ANKIB1	0.326444761170195	3.92594421500387e-13	ENSG00000001629	protein_coding
FBXO38	0.326355796367347	3.98716212905689e-13	ENSG00000145868	protein_coding
STIM2	0.326225126461471	4.07877534312786e-13	ENSG00000109689	protein_coding
RP1-93H18.1	0.326192633278224	4.10187442927522e-13	NA	NA
FBXW2	0.326102446558142	4.16666026139588e-13	ENSG00000119402	protein_coding
ELL2	0.326101045742523	4.16767439795574e-13	ENSG00000118985	protein_coding
PTPN12	0.326001129522847	4.24063650182727e-13	ENSG00000127947	protein_coding
TMEM233	0.325971429809491	4.26256422478269e-13	ENSG00000224982	protein_coding
WNT9A	0.325719701508735	4.45293034690166e-13	ENSG00000143816	protein_coding
GEM	0.325569405404224	4.57053086113904e-13	ENSG00000164949	protein_coding
JAG1	0.325461008019609	4.65722867532702e-13	ENSG00000101384	protein_coding
NMNAT2	0.325445039746598	4.67013560365884e-13	ENSG00000157064	protein_coding
PIANP	0.325427609244	4.68426439672729e-13	ENSG00000139200	protein_coding
RP11-22L13.1	0.325339950707425	4.75595518742572e-13	ENSG00000272235	lincRNA
DZIP1	0.325339653596774	4.75619999346377e-13	ENSG00000134874	protein_coding
TREH	0.325307105343349	4.78309312695266e-13	ENSG00000118094	protein_coding
BAZ2B	0.325182016538067	4.88784029531318e-13	ENSG00000123636	protein_coding
PTHLH	0.32506738099778	4.98580348437163e-13	ENSG00000087494	protein_coding
PSIP1	0.325059973883032	4.9921989958635e-13	ENSG00000164985	protein_coding
GABRD	0.325010534024825	5.03509287720043e-13	ENSG00000187730	protein_coding
LINC00443	0.324994443071443	5.04913098572158e-13	ENSG00000230156	lincRNA
MIR378B	0.324979931160033	5.06182434827465e-13	ENSG00000264534	miRNA
FAM168A	0.324849018253532	5.17775265945878e-13	ENSG00000054965	protein_coding
FAM196A	0.324846354655145	5.18013814400294e-13	ENSG00000188916	protein_coding
CCPG1	0.324826976931222	5.19752498997377e-13	ENSG00000260916	protein_coding
ZFP14	0.324778670390596	5.24111751997117e-13	ENSG00000142065	protein_coding
C5orf15	0.324698679236523	5.31409076561088e-13	ENSG00000113583	protein_coding
PRDM10	0.324605823381605	5.40004761550251e-13	ENSG00000170325	protein_coding
KIF20B	0.324531946452659	5.46940620642749e-13	ENSG00000138182	protein_coding
FSD1	0.32448338716414	5.51546964547077e-13	ENSG00000105255	protein_coding
SCAF11	0.324450585307963	5.54680017284814e-13	ENSG00000139218	protein_coding
PTPRD	0.324315211891875	5.67795425554529e-13	ENSG00000153707	protein_coding
CYBRD1	0.324297130855507	5.69569987871304e-13	ENSG00000071967	protein_coding
SERPINB2	0.324269939699629	5.7224888507591e-13	ENSG00000197632	protein_coding
LINC00242	0.324263953790093	5.72840276146446e-13	ENSG00000229214	lincRNA
RRM2P3	0.324237725035656	5.75438663143613e-13	NA	NA
NR2F1-AS1	0.324227231771085	5.76481419648166e-13	NA	NA
ARHGEF9	0.324225483534821	5.76655328291677e-13	ENSG00000131089	protein_coding
THY1	0.324201372996179	5.79059006232327e-13	ENSG00000154096	protein_coding
PLEKHG2	0.324120866275063	5.87156291932831e-13	ENSG00000090924	protein_coding
RP1-151F17.2	0.324067631306442	5.92571360790014e-13	ENSG00000272341	lincRNA
TRABD2B	0.324066332120706	5.92704123179588e-13	ENSG00000269113	protein_coding
TET3	0.323913843049581	6.08490711769291e-13	ENSG00000187605	protein_coding
C12orf4	0.323688994559834	6.32521613655241e-13	ENSG00000047621	protein_coding
C12orf75	0.323687475569219	6.32687073960514e-13	ENSG00000235162	protein_coding
P4HA3	0.323573441369467	6.45230256106387e-13	ENSG00000149380	protein_coding
ACKR3	0.323571791985364	6.45413453411457e-13	ENSG00000144476	protein_coding
MDFIC	0.32341893748083	6.62613785836315e-13	ENSG00000135272	protein_coding
C11orf63	0.323243396085187	6.82920726628664e-13	ENSG00000109944	protein_coding
C2orf27A	0.323129227236119	6.96453479028884e-13	NA	NA
KIAA0586	0.323115463651034	6.98102533056614e-13	ENSG00000100578	protein_coding
ATP5F1P5	0.323080788638126	7.02273999953731e-13	NA	NA
FNDC4	0.323054405952754	7.05464213244857e-13	ENSG00000115226	protein_coding
OCIAD2	0.322988641784049	7.13478318417441e-13	ENSG00000145247	protein_coding
ZBTB11	0.322897211885283	7.24768263929771e-13	ENSG00000066422	protein_coding
RP11-88H12.2	0.322804616747288	7.36380200127255e-13	ENSG00000270059	sense_intronic
RP11-598F7.6	0.322755013752029	7.42675359161523e-13	ENSG00000256540	lincRNA
THCAT158	0.322710482541444	7.48371687191754e-13	NA	NA
DDX21	0.322602457650303	7.62368195176733e-13	ENSG00000165732	protein_coding
VASH1	0.322565687687882	7.67190559988725e-13	ENSG00000071246	protein_coding
KCTD18	0.322558141982923	7.68183860298122e-13	ENSG00000155729	protein_coding
SNX6	0.322406780711066	7.88376593312218e-13	ENSG00000129515	protein_coding
SHC3	0.322309161301196	8.01674261357956e-13	ENSG00000148082	protein_coding
OXR1	0.322249812413315	8.09865735495426e-13	ENSG00000164830	protein_coding
RP11-148L24.1	0.322249420033127	8.09920164293825e-13	ENSG00000248174	lincRNA
TOR1B	0.322132060391947	8.26361287199799e-13	ENSG00000136816	protein_coding
STK32B	0.322131059831524	8.26502851757399e-13	ENSG00000152953	protein_coding
HS2ST1	0.322115967225043	8.28641113618718e-13	ENSG00000153936	protein_coding
PTPRG	0.322059361947175	8.36709050608736e-13	ENSG00000144724	protein_coding
FAM49A	0.321939061576988	8.54111491149038e-13	ENSG00000197872	protein_coding
SIPA1L2	0.32186670552717	8.64748406595105e-13	ENSG00000116991	protein_coding
SUSD6	0.321733264588122	8.84706229395777e-13	ENSG00000100647	protein_coding
TC2N	0.321587200760224	9.07068644971638e-13	ENSG00000165929	protein_coding
TTLL11	0.321572559395079	9.09340500596005e-13	ENSG00000175764	protein_coding
STRN3	0.321381674658324	9.3947376427717e-13	ENSG00000196792	protein_coding
FOXL1	0.321248772673944	9.61028389187341e-13	ENSG00000176678	protein_coding
ZNF341-AS1	0.321164240271794	9.7498914716733e-13	NA	NA
ZHX3	0.321064783996034	9.91668774167252e-13	ENSG00000174306	protein_coding
USP15	0.320827536408496	1.03259233800065e-12	ENSG00000135655	protein_coding
EHBP1L1	0.320770250389794	1.04271874006335e-12	ENSG00000173442	protein_coding
SCARA5	0.320675706333195	1.05964405759305e-12	ENSG00000168079	protein_coding
SLC8A1-AS1	0.320437683864157	1.10345380719674e-12	NA	NA
ZNF597	0.320427355060571	1.10539447604196e-12	ENSG00000167981	protein_coding
NOVA2	0.320368083383282	1.11659569133575e-12	ENSG00000104967	protein_coding
INHBA	0.320316038228573	1.12652272064976e-12	ENSG00000122641	protein_coding
IL27RA	0.320284321326204	1.13261464331396e-12	ENSG00000104998	protein_coding
IBTK	0.320270633861031	1.13525356210456e-12	ENSG00000005700	protein_coding
HNRNPH3	0.320230720224115	1.14298322604371e-12	ENSG00000096746	protein_coding
USP1	0.320082153842931	1.17220957761249e-12	ENSG00000162607	protein_coding
CD93	0.319877252255318	1.21372063541149e-12	ENSG00000125810	protein_coding
PHC3	0.319860569451988	1.21716301307962e-12	ENSG00000173889	protein_coding
NPR2	0.319765434199955	1.23697676022396e-12	ENSG00000159899	protein_coding
CEP57L1	0.319708994887421	1.24888005933281e-12	ENSG00000183137	protein_coding
KLRC4-KLRK1	0.319664676726677	1.25830541143739e-12	ENSG00000255819	protein_coding
SETD2	0.319663573329206	1.25854096161186e-12	ENSG00000181555	protein_coding
WDR41	0.319433191371994	1.30867860902261e-12	ENSG00000164253	protein_coding
RP11-495P10.1	0.319417338864693	1.31219950513572e-12	ENSG00000231551	transcribed_unprocessed_pseudogene
RP11-4O1.2	0.319338098066054	1.32993852595838e-12	ENSG00000259953	sense_overlapping
SNAPC1	0.319249493790424	1.35005147895417e-12	ENSG00000023608	protein_coding
FAM214A	0.319232680318884	1.35390153587172e-12	NA	NA
ADORA1	0.319226299663715	1.35536542838715e-12	ENSG00000163485	protein_coding
HTRA1	0.31911722363039	1.38063112871739e-12	ENSG00000166033	protein_coding
SNX22	0.31904779108079	1.39695337188402e-12	ENSG00000157734	protein_coding
KHDRBS3	0.318999521061959	1.40841176465369e-12	ENSG00000131773	protein_coding
FRMPD4	0.31899877243521	1.40859019638873e-12	ENSG00000169933	protein_coding
KBTBD3	0.318924344858694	1.42644046277788e-12	ENSG00000182359	protein_coding
FGFRL1	0.318826852529986	1.45015744867919e-12	ENSG00000127418	protein_coding
DOCK11	0.318802385786754	1.45616975519117e-12	ENSG00000147251	protein_coding
CCDC192	0.318640466235929	1.49657788605514e-12	ENSG00000230561	protein_coding
RP1-140K8.5	0.318604674483927	1.50565685499483e-12	ENSG00000260604	lincRNA
RP11-44F14.6	0.318323168755713	1.57896648389273e-12	ENSG00000279722	TEC
TTC25	0.31824725426768	1.59932643275164e-12	ENSG00000204815	protein_coding
ZNF678	0.318217556773304	1.60736084328201e-12	ENSG00000181450	protein_coding
CRK	0.318158825503214	1.62336648311237e-12	ENSG00000167193	protein_coding
FRMD3	0.318157120043342	1.62383358163654e-12	ENSG00000172159	protein_coding
ALMS1	0.318052307355039	1.65279376273412e-12	ENSG00000116127	protein_coding
C2CD2	0.318012897258978	1.66381308106484e-12	ENSG00000157617	protein_coding
CLUAP1	0.317846571878055	1.71111544338629e-12	ENSG00000103351	protein_coding
COPB1	0.317787851233235	1.72812746508103e-12	ENSG00000129083	protein_coding
ZNF792	0.317744246629995	1.7408670970686e-12	ENSG00000180884	protein_coding
CARF	0.317726251202841	1.74615141612871e-12	ENSG00000138380	protein_coding
SEPT10P1	0.317660550988277	1.76557764378679e-12	NA	NA
CCNYL1	0.317659306221764	1.76594772843976e-12	ENSG00000163249	protein_coding
DHX36	0.317446864336754	1.83023323128659e-12	ENSG00000174953	protein_coding
CDC40	0.317438370943629	1.83285036835086e-12	ENSG00000168438	protein_coding
TSPY26P	0.31736451758938	1.85576217779041e-12	NA	NA
EFCAB13	0.317339378832686	1.86362477342037e-12	ENSG00000178852	protein_coding
LEPR	0.317233654919137	1.8970498840547e-12	ENSG00000116678	protein_coding
CTAGE5	0.316996654427296	1.97412278031712e-12	NA	NA
KLRC4	0.316788178711048	2.04444428426848e-12	ENSG00000183542	protein_coding
ENPEP	0.316761570674646	2.05359390462574e-12	ENSG00000138792	protein_coding
NREP	0.316744509112316	2.05948186296578e-12	ENSG00000134986	protein_coding
ZNF260	0.316729465306187	2.06468718269264e-12	ENSG00000254004	protein_coding
CCDC152	0.316445510505486	2.16538632538153e-12	ENSG00000198865	protein_coding
RP11-677M14.7	0.316401942803403	2.18125575449787e-12	ENSG00000245498	antisense
PIK3CA	0.31638660228896	2.18687052124593e-12	ENSG00000121879	protein_coding
SLC24A3	0.316361333120504	2.19615008750903e-12	ENSG00000185052	protein_coding
SPDL1	0.31631775175878	2.21224495126541e-12	ENSG00000040275	protein_coding
COX10-AS1	0.316291285733254	2.22207523589472e-12	ENSG00000236088	processed_transcript
CYP1B1	0.316278519764025	2.22683215919744e-12	ENSG00000138061	protein_coding
KIAA2012	0.316233191659128	2.2438031295708e-12	ENSG00000182329	protein_coding
SH3PXD2A	0.316126482356449	2.28425617844362e-12	ENSG00000107957	protein_coding
ITCH	0.315964734573602	2.34693704323869e-12	ENSG00000078747	protein_coding
ASCC3	0.315866457158145	2.38583966426337e-12	ENSG00000112249	protein_coding
TMEM30A	0.315839549416131	2.39660043033568e-12	ENSG00000112697	protein_coding
KIF5A	0.315792354318613	2.41558908681977e-12	ENSG00000155980	protein_coding
KLHL4	0.315741493569394	2.4362172590002e-12	ENSG00000102271	protein_coding
ERGIC2	0.315331787906806	2.60878781971146e-12	ENSG00000087502	protein_coding
DNTTIP1	0.315227251821606	2.6546984125242e-12	ENSG00000101457	protein_coding
RCN2	0.315166135520701	2.68190459272235e-12	ENSG00000117906	protein_coding
AC004980.7	0.315150639923353	2.68884572087158e-12	ENSG00000205485	transcribed_unprocessed_pseudogene
ADAM22	0.315149245649562	2.68947113504267e-12	ENSG00000008277	protein_coding
TENM1	0.315010043167118	2.75263273652986e-12	ENSG00000009694	protein_coding
LTK	0.315000829625348	2.7568640622415e-12	ENSG00000062524	protein_coding
MTMR6	0.314931281113902	2.78901005592883e-12	ENSG00000139505	protein_coding
HEG1	0.314838362736636	2.83253015176276e-12	ENSG00000173706	protein_coding
MATN3	0.314759054682208	2.87020010949134e-12	ENSG00000132031	protein_coding
SMC2	0.314590004701781	2.95213764189894e-12	ENSG00000136824	protein_coding
ZNF484	0.314447642933992	3.02290935506302e-12	ENSG00000127081	protein_coding
SCG2	0.314436193729485	3.02867256023047e-12	ENSG00000171951	protein_coding
AIDA	0.31431813696119	3.08872883039948e-12	ENSG00000186063	protein_coding
RP11-264M12.4	0.314176194487696	3.16247825248733e-12	ENSG00000278926	TEC
RP11-573G6.6	0.314148197786122	3.17722645477128e-12	ENSG00000261671	lincRNA
KCNT1	0.314142771154899	3.18009288270747e-12	ENSG00000107147	protein_coding
ZBTB8A	0.314080940468164	3.21293177602742e-12	ENSG00000160062	protein_coding
GPX7	0.314021201138009	3.2449746369094e-12	ENSG00000116157	protein_coding
VHL	0.313974513420429	3.27023413785307e-12	ENSG00000134086	protein_coding
HIC1	0.313741454746814	3.39922820442893e-12	ENSG00000177374	protein_coding
PPP1CB	0.313699331382047	3.42306759383359e-12	ENSG00000213639	protein_coding
PJA2	0.313666357583573	3.44184280325632e-12	ENSG00000198961	protein_coding
FAM20A	0.313444147412126	3.571019418281e-12	ENSG00000108950	protein_coding
DCAF13P3	0.313356249861507	3.6234139962845e-12	NA	NA
MARK3	0.313353693061359	3.6249492619394e-12	ENSG00000075413	protein_coding
CXCL5	0.313311544236339	3.65034991449457e-12	ENSG00000163735	protein_coding
SPRY4-IT1	0.313292326314529	3.66198909968504e-12	NA	NA
PRPF40A	0.313202122098443	3.71710701549011e-12	ENSG00000196504	protein_coding
C18orf54	0.313134366453062	3.75904047173376e-12	ENSG00000166845	protein_coding
CMTM8	0.313083389825033	3.79089393094763e-12	ENSG00000170293	protein_coding
GOPC	0.313074193010276	3.79666871026973e-12	ENSG00000047932	protein_coding
HAS2	0.313024464613091	3.82804293853877e-12	ENSG00000170961	protein_coding
CTD-2008L17.1	0.313003200116367	3.8415361652506e-12	ENSG00000267327	lincRNA
REP15	0.312972581144456	3.86104688574376e-12	ENSG00000174236	protein_coding
PDZD8	0.312897143672136	3.9095305442746e-12	ENSG00000165650	protein_coding
CUL4B	0.312884943817568	3.91742707783037e-12	ENSG00000158290	protein_coding
PGAM1P7	0.312826253639427	3.95563352790282e-12	NA	NA
SYT17	0.312795489237444	3.97580592607033e-12	ENSG00000103528	protein_coding
SDPR	0.312781819323988	3.9848015949109e-12	ENSG00000168497	protein_coding
NDRG4	0.31268319640064	4.05029373554538e-12	ENSG00000103034	protein_coding
FJX1	0.312655165450485	4.0690993266606e-12	ENSG00000179431	protein_coding
AKAP13	0.312557520316283	4.13527683400594e-12	ENSG00000170776	protein_coding
RP11-598P20.3	0.312512542083392	4.16611284913517e-12	ENSG00000254198	processed_pseudogene
LOXL3	0.31248879467944	4.18248402762975e-12	ENSG00000115318	protein_coding
TM4SF1	0.312477768887472	4.19010643158828e-12	ENSG00000169908	protein_coding
MOB4	0.312409408654771	4.23766945232792e-12	ENSG00000115540	protein_coding
SOCS4	0.312344394149146	4.28339388814116e-12	ENSG00000180008	protein_coding
GUCY1B3	0.312312923203848	4.30570009503693e-12	ENSG00000061918	protein_coding
CCDC158	0.312261578511455	4.34233645373369e-12	ENSG00000163749	protein_coding
AHI1	0.31210799916795	4.45374877414531e-12	ENSG00000135541	protein_coding
CDCP1	0.3121014615813	4.45855285722482e-12	ENSG00000163814	protein_coding
CNKSR3	0.312062690308654	4.48714779038322e-12	ENSG00000153721	protein_coding
MBNL1	0.312013462144016	4.52371330590501e-12	ENSG00000152601	protein_coding
MTUS1	0.311999526212255	4.53411735702514e-12	ENSG00000129422	protein_coding
PLD5	0.311990354962994	4.5409770253357e-12	ENSG00000180287	protein_coding
METTL10	0.311933739122346	4.5835481181024e-12	ENSG00000203791	protein_coding
BAG4	0.311919918777703	4.59399910702154e-12	ENSG00000156735	protein_coding
FZD3	0.311851441076298	4.64612663952909e-12	ENSG00000104290	protein_coding
LRP6	0.311839751769144	4.65508249651444e-12	ENSG00000070018	protein_coding
MAP2K1	0.311829734058138	4.66277106730977e-12	ENSG00000169032	protein_coding
LINC00266-3	0.311595293131183	4.84628891918307e-12	NA	NA
NEK10	0.311568499907136	4.86770645441548e-12	ENSG00000163491	protein_coding
RP11-483C6.1	0.311479577014537	4.93945310636775e-12	ENSG00000262119	sense_intronic
NTRK2	0.311446641951674	4.96628783218414e-12	ENSG00000148053	protein_coding
RP11-153F5.3	0.311443111656023	4.96917267371443e-12	ENSG00000257389	processed_pseudogene
COPS2	0.311429751251652	4.98010518786221e-12	ENSG00000166200	protein_coding
LUZP2	0.31141574905331	4.99158808811026e-12	ENSG00000187398	protein_coding
ZMYM2	0.311299161736937	5.08820862690068e-12	ENSG00000121741	protein_coding
LMO4	0.311297407701388	5.08967612870351e-12	ENSG00000143013	protein_coding
SGO2	0.311199032613923	5.17264630547815e-12	ENSG00000163535	protein_coding
RP11-597M17.1	0.311198405087422	5.17317978384573e-12	ENSG00000253397	antisense
CBFB	0.311197436253213	5.17400352330006e-12	ENSG00000067955	protein_coding
FUT4	0.311179012494835	5.18969251143761e-12	ENSG00000196371	protein_coding
DCAF17	0.311141671638888	5.22163329882758e-12	ENSG00000115827	protein_coding
FKTN	0.31113771432294	5.22502956031128e-12	ENSG00000106692	protein_coding
ZNF791	0.311131664474503	5.23022585455996e-12	ENSG00000173875	protein_coding
RUBCNL	0.311116966765424	5.2428709520177e-12	NA	NA
TXNDC9	0.311115188479301	5.24440291534991e-12	ENSG00000115514	protein_coding
MYADM	0.311093024952351	5.26353315090104e-12	ENSG00000179820	protein_coding
EXTL2	0.311034085906159	5.31473815993396e-12	ENSG00000162694	protein_coding
KIF2A	0.311002446142935	5.34242655084311e-12	ENSG00000068796	protein_coding
MPHOSPH10	0.31098934559971	5.35393222889923e-12	ENSG00000124383	protein_coding
DNAJC24	0.310961231950048	5.37870509450634e-12	ENSG00000170946	protein_coding
SPA17	0.310950745295003	5.38797425382859e-12	ENSG00000064199	protein_coding
GRB10	0.310945396373445	5.39270817656897e-12	ENSG00000106070	protein_coding
MYH16	0.310862983515472	5.46616120834473e-12	ENSG00000002079	transcribed_unitary_pseudogene
C3orf58	0.310817012445424	5.50755811660613e-12	ENSG00000181744	protein_coding
ELL2P1	0.310812598670777	5.5115487949764e-12	NA	NA
THUMPD1	0.310794873215966	5.52760359313701e-12	ENSG00000066654	protein_coding
ZNF385D	0.310758277305595	5.56089494964939e-12	ENSG00000151789	protein_coding
HERC4	0.310751910440626	5.56670686718252e-12	ENSG00000148634	protein_coding
PAPPA	0.310703508475787	5.61108449285224e-12	ENSG00000182752	protein_coding
GAP43	0.310643671354845	5.66642446922612e-12	ENSG00000172020	protein_coding
CCDC88A	0.310619390157015	5.68903255247372e-12	ENSG00000115355	protein_coding
R3HDM1	0.310605952035677	5.70158256657579e-12	ENSG00000048991	protein_coding
FAR1	0.310536649408313	5.76673573647175e-12	ENSG00000197601	protein_coding
PRTFDC1	0.310524266534785	5.77845353753711e-12	ENSG00000099256	protein_coding
TMEM106B	0.310505956146966	5.79582313171914e-12	ENSG00000106460	protein_coding
SLC12A2	0.31040056617847	5.89679428797999e-12	ENSG00000064651	protein_coding
RP11-547D24.1	0.310383196105709	5.91360020179735e-12	ENSG00000233542	antisense
RASA2	0.310382548821797	5.91422736619401e-12	ENSG00000155903	protein_coding
TLR2	0.310364591297699	5.93165264785055e-12	ENSG00000137462	protein_coding
TLE2	0.310317736679041	5.97735504704274e-12	ENSG00000065717	protein_coding
CCDC82	0.31030910873728	5.98580823993997e-12	ENSG00000149231	protein_coding
AP000357.4	0.310133583390046	6.16033614229196e-12	ENSG00000224334	processed_pseudogene
LINC01119	0.310076649869976	6.21800655413069e-12	NA	NA
EXT2	0.310076542912998	6.21811539021852e-12	ENSG00000151348	protein_coding
UACA	0.31006287764013	6.23203606483277e-12	ENSG00000137831	protein_coding
PLIN3	0.310058707281825	6.23629042639506e-12	ENSG00000105355	protein_coding
RPS12P10	0.309972088594044	6.3252980547268e-12	NA	NA
SIRT1	0.30994288994841	6.35558074589096e-12	ENSG00000096717	protein_coding
CTD-2263F21.1	0.309594187620348	6.72835735546205e-12	ENSG00000251257	antisense
LHFP	0.30945073418927	6.88784074041169e-12	ENSG00000183722	protein_coding
TGOLN2	0.3094237759508	6.91822083105481e-12	ENSG00000152291	protein_coding
PPP4R3B	0.309414786228834	6.92838070407205e-12	ENSG00000275052	protein_coding
MIR125B1	0.309227342535108	7.14357405352584e-12	ENSG00000207971	miRNA
TBC1D32	0.309169351718589	7.21146251029854e-12	ENSG00000146350	protein_coding
LINC00189	0.309087203189394	7.30871159750853e-12	ENSG00000215533	sense_overlapping
LINC01445	0.309065617466245	7.33447699881689e-12	NA	NA
MAP3K7	0.309050366094048	7.35273498456983e-12	ENSG00000135341	protein_coding
MRPS6	0.308950672874214	7.47317972238259e-12	ENSG00000243927	protein_coding
COL10A1	0.30891370152817	7.51833487423126e-12	ENSG00000123500	protein_coding
THRB	0.308880112535048	7.55958993907162e-12	ENSG00000151090	protein_coding
IGFBP3	0.308752523791912	7.7183232088207e-12	ENSG00000146674	protein_coding
EMB	0.308583815515025	7.93321985088175e-12	ENSG00000170571	protein_coding
RP11-14N7.2	0.30843758645015	8.12420217909912e-12	ENSG00000232527	lincRNA
RP11-244O19.1	0.308390294229461	8.18692366146243e-12	ENSG00000261534	sense_overlapping
FAM155A-IT1	0.308350637837707	8.23988244942446e-12	NA	NA
EMILIN1	0.308316937298576	8.28515040713926e-12	ENSG00000138080	protein_coding
SLC6A6	0.308286821449996	8.32580870569994e-12	ENSG00000131389	protein_coding
PAX8-AS1	0.308096963788803	8.58665193685011e-12	ENSG00000189223	processed_transcript
CNTN2	0.308082900737366	8.60628737528472e-12	ENSG00000184144	protein_coding
KLHL20	0.307995114274071	8.72985361019268e-12	ENSG00000076321	protein_coding
CTD-2001J20.1	0.307886281877221	8.88545097234525e-12	ENSG00000280061	TEC
KB-1980E6.3	0.307878268343319	8.89701435421995e-12	ENSG00000253633	lincRNA
FAM57B	0.307810005678387	8.99611376819588e-12	ENSG00000149926	protein_coding
PER2	0.307740575365258	9.09801389061984e-12	ENSG00000132326	protein_coding
APCDD1L-AS1	0.307584870294119	9.33065181113018e-12	NA	NA
CTD-2066L21.1	0.307532800272821	9.409737772795e-12	ENSG00000249102	lincRNA
EIF4E	0.307410828455371	9.5975647314376e-12	ENSG00000151247	protein_coding
CLEC2B	0.307402881361395	9.60992887133057e-12	ENSG00000110852	protein_coding
MYNN	0.307365882081513	9.66769767644089e-12	ENSG00000085274	protein_coding
CUBNP2	0.307349076023578	9.69404967779668e-12	NA	NA
NUP160	0.307339598330573	9.70894167779306e-12	ENSG00000030066	protein_coding
HSP90B1	0.307271927828065	9.81592133287632e-12	ENSG00000166598	protein_coding
LRRCC1	0.307249063261142	9.85232722024215e-12	ENSG00000133739	protein_coding
RP11-381O6.1	0.307220698170392	9.89767455163658e-12	ENSG00000276740	sense_intronic
SNAPC3	0.307100077438438	1.00927980065724e-11	ENSG00000164975	protein_coding
FAM26E	0.307088906915239	1.01110570124577e-11	ENSG00000178033	protein_coding
RP1-69D17.4	0.306957475010668	1.03283291751899e-11	ENSG00000226149	lincRNA
BDKRB1	0.306942280028124	1.03537403498714e-11	ENSG00000100739	protein_coding
ZNF354C	0.306919352209767	1.0392199052546e-11	ENSG00000177932	protein_coding
RP11-1024P17.1	0.3069027594046	1.04201184898397e-11	ENSG00000261468	sense_overlapping
AC093724.2	0.306870521548276	1.04745721993081e-11	ENSG00000213222	processed_pseudogene
PLEKHM3	0.30669421028655	1.07773351623633e-11	ENSG00000178385	protein_coding
SLC51B	0.306395172646173	1.13104933513205e-11	ENSG00000186198	protein_coding
C5orf58	0.306364368224094	1.13668562744682e-11	ENSG00000234511	protein_coding
TTPAL	0.306327480366822	1.14347109768157e-11	ENSG00000124120	protein_coding
PYROXD1	0.306325436654609	1.14384818980337e-11	ENSG00000121350	protein_coding
CUBNP3	0.306252772203878	1.1573349425154e-11	NA	NA
SETD7	0.306249266013031	1.15798961434397e-11	ENSG00000145391	protein_coding
CHRDL1	0.306206305941223	1.1660404848025e-11	ENSG00000101938	protein_coding
ARHGAP5	0.306191169252354	1.16889015407811e-11	ENSG00000100852	protein_coding
CFI	0.306125777494433	1.18127930113774e-11	ENSG00000205403	protein_coding
NDE1	0.30607800110399	1.19041199781561e-11	ENSG00000072864	protein_coding
EBF2	0.305921343006704	1.22084422991252e-11	ENSG00000221818	protein_coding
RP13-36G14.4	0.305919348065036	1.2212366215047e-11	NA	NA
LTN1	0.30581155939911	1.24262198489589e-11	ENSG00000198862	protein_coding
CTD-3099C6.9	0.305779651242609	1.24902242641647e-11	ENSG00000269825	sense_intronic
CER1	0.305677865093786	1.26965550924329e-11	ENSG00000147869	protein_coding
RP1-152L7.5	0.305664818288517	1.27232417145281e-11	ENSG00000216775	transcribed_unprocessed_pseudogene
NFIB	0.305569564625941	1.29197449434688e-11	ENSG00000147862	protein_coding
ATL3	0.305476403453509	1.31147961906684e-11	ENSG00000184743	protein_coding
PLEKHA3	0.305447970260084	1.31748971980212e-11	ENSG00000116095	protein_coding
SH3GLB1	0.305422716235823	1.32285036144073e-11	ENSG00000097033	protein_coding
NAGS	0.305373826274806	1.33328875846655e-11	ENSG00000161653	protein_coding
AC093627.12	0.305302032311466	1.34876323389966e-11	ENSG00000240093	antisense
NCMAP	0.305250752249619	1.35992334653172e-11	ENSG00000184454	protein_coding
EID1	0.30524520733757	1.36113547667697e-11	ENSG00000255302	protein_coding
NAV1	0.305040667317383	1.40659296584779e-11	ENSG00000134369	protein_coding
RP11-121E16.1	0.305008649581692	1.41384153810998e-11	ENSG00000258100	lincRNA
KLHL28	0.304976113229612	1.42124487467821e-11	ENSG00000179454	protein_coding
CTD-2216M2.1	0.304964797449218	1.42382853170321e-11	ENSG00000254710	antisense
GALNT7	0.304803230323486	1.46122201068198e-11	ENSG00000109586	protein_coding
EPHA7	0.304770578943855	1.46889453497203e-11	ENSG00000135333	protein_coding
KCNA4	0.304763000337891	1.4706809953653e-11	ENSG00000182255	protein_coding
PPIL3	0.304719906010453	1.48087976087894e-11	ENSG00000240344	protein_coding
NUP54	0.304693312128867	1.48720792222749e-11	ENSG00000138750	protein_coding
PPP4R1L	0.304686610795265	1.48880670112102e-11	NA	NA
RNU6-461P	0.304618486117939	1.50515514924042e-11	ENSG00000201065	snRNA
PAPD7	0.304533718174062	1.52574246027646e-11	ENSG00000112941	protein_coding
ZNF92	0.304462567798889	1.54323449151033e-11	ENSG00000146757	protein_coding
SRI	0.304446161863227	1.54729551261449e-11	ENSG00000075142	protein_coding
HSPD1P6	0.304355828910503	1.56984350199199e-11	NA	NA
RP11-799B12.2	0.304345356757461	1.5724781095408e-11	ENSG00000264924	antisense
ESF1	0.304345352790798	1.57247910829996e-11	ENSG00000089048	protein_coding
PTPN13	0.304342600351012	1.57317228963264e-11	ENSG00000163629	protein_coding
CTLA4	0.304313673523985	1.5804753579661e-11	ENSG00000163599	protein_coding
SHOC2	0.304275834297369	1.59007848900247e-11	ENSG00000108061	protein_coding
GPATCH11	0.304130257350695	1.62755805987006e-11	ENSG00000152133	protein_coding
LINC01592	0.304128352430932	1.62805416264818e-11	NA	NA
CYCSP34	0.303969814437405	1.66986406531013e-11	ENSG00000176268	processed_pseudogene
LINC01235	0.303868373165973	1.69716423609791e-11	NA	NA
AC005550.5	0.303816397225058	1.71132045593603e-11	ENSG00000225974	lincRNA
MIB1	0.303743790237449	1.73128888766312e-11	ENSG00000101752	protein_coding
YY1	0.303720175359281	1.73783234766251e-11	ENSG00000100811	protein_coding
ZNF445	0.303685647291333	1.74744321989874e-11	ENSG00000185219	protein_coding
FGF7	0.303643917879897	1.75912783691132e-11	ENSG00000140285	protein_coding
CALHM2	0.303635863277821	1.76139196330533e-11	ENSG00000138172	protein_coding
RP11-447D11.3	0.303611416828288	1.76828122362103e-11	ENSG00000280173	TEC
ZC3H15	0.303598026196646	1.77206598226705e-11	ENSG00000065548	protein_coding
SF3B1	0.303529041708621	1.7916895507922e-11	ENSG00000115524	protein_coding
CH507-9B2.1	0.303436259566889	1.81841747321317e-11	ENSG00000277117	protein_coding
OLFML2B	0.303327311823793	1.85029925415483e-11	ENSG00000162745	protein_coding
TMEM100	0.303293669659867	1.86025386188723e-11	ENSG00000166292	protein_coding
TBC1D23	0.303292680834298	1.86054724153633e-11	ENSG00000036054	protein_coding
NFIA-AS2	0.303145698479495	1.90466214617379e-11	NA	NA
WDR75	0.303139089249372	1.90666962430078e-11	ENSG00000115368	protein_coding
RP11-175K6.1	0.303007266158283	1.94714345780486e-11	ENSG00000245812	lincRNA
RP11-748H22.1	0.302931585297621	1.97075747739319e-11	ENSG00000254506	transcribed_processed_pseudogene
GSKIP	0.302868167912116	1.9907600675555e-11	ENSG00000100744	protein_coding
LINC00982	0.302859878501954	1.99338924292136e-11	NA	NA
TAL1	0.302799395931274	2.01267550408033e-11	ENSG00000162367	protein_coding
AASDHPPT	0.302744263159483	2.03041443663953e-11	ENSG00000149313	protein_coding
VGLL4	0.302626519039759	2.06881093042064e-11	ENSG00000144560	protein_coding
ADAMTS7	0.302395604000484	2.14618106774777e-11	ENSG00000136378	protein_coding
RP11-350N15.3	0.302386935473745	2.14913986109646e-11	ENSG00000254981	antisense
RP11-498M15.1	0.302228249950178	2.20401209372722e-11	ENSG00000257515	lincRNA
ZNF292	0.302154410081219	2.23000917733911e-11	ENSG00000188994	protein_coding
ZNF516	0.302116207076753	2.24357666985101e-11	ENSG00000101493	protein_coding
PRICKLE2-AS2	0.302084874748637	2.25476419066458e-11	NA	NA
LINC01204	0.302084400933096	2.25493378837976e-11	NA	NA
KANSL1L	0.301981585554378	2.29203151573717e-11	ENSG00000144445	protein_coding
CTD-3252C9.2	0.301953950650134	2.30210383831004e-11	ENSG00000267582	antisense
RP11-541M12.3	0.301919130101157	2.31485668737655e-11	ENSG00000231906	processed_pseudogene
TOP2B	0.301908519976568	2.31875627642135e-11	ENSG00000077097	protein_coding
DDAH1	0.301889171975266	2.32588384798174e-11	ENSG00000153904	protein_coding
SENP1	0.301834467827789	2.34615207514245e-11	ENSG00000079387	protein_coding
FGF2	0.301806617107536	2.35653704586256e-11	ENSG00000138685	protein_coding
RAB11FIP2	0.301778127223892	2.36720675577137e-11	ENSG00000107560	protein_coding
CFAP36	0.301713803038266	2.39147038596356e-11	ENSG00000163001	protein_coding
PCDH9-AS3	0.301702964938307	2.39558242885582e-11	NA	NA
AC004538.3	0.301548865829532	2.45480039440153e-11	ENSG00000230333	processed_transcript
FAM66B	0.3014381846627	2.49821244193619e-11	NA	NA
CTC-487M23.7	0.301407393296352	2.51042221847826e-11	NA	NA
MIR4477B	0.30138547302769	2.5191497771398e-11	ENSG00000266017	miRNA
RPL29P19	0.301373750863207	2.52382910089587e-11	ENSG00000224594	processed_pseudogene
TTBK2	0.301175041676494	2.60445357614394e-11	ENSG00000128881	protein_coding
RP11-677M24.1	0.300885834129701	2.726304469861e-11	ENSG00000277945	sense_intronic
MMP19	0.300777770043932	2.7732476383284e-11	ENSG00000123342	protein_coding
LRRFIP1	0.300716928062492	2.80002349835997e-11	ENSG00000124831	protein_coding
TAOK1	0.300687931118881	2.81287331030222e-11	ENSG00000160551	protein_coding
CYB5D1	0.300670842626527	2.82047289219674e-11	ENSG00000182224	protein_coding
KCNA2	0.300602637430033	2.85100509071839e-11	ENSG00000177301	protein_coding
SATB1-AS1	0.300569087765555	2.86614175243294e-11	NA	NA
LPAR4	0.300491978200871	2.90122921495579e-11	ENSG00000147145	protein_coding
CDR2	0.300483407178279	2.90515510358216e-11	ENSG00000140743	protein_coding
MARCH10	0.300013079319609	3.12871687129395e-11	ENSG00000173838	protein_coding
RN7SL124P	0.300003606053003	3.1333879649558e-11	ENSG00000242113	misc_RNA
ZEB1	1	0	ENSG00000148516	protein_coding
