# Supplementary material for: Whole transcriptome analysis reveals correlation of long noncoding RNA ZEB1-AS1 with invasive profile in melanoma
Source: Sci Rep. 2019 Aug 5;9:11350. doi: 10.1038/s41598-019-47363-6 (PMC6683136; doi:10.1038/s41598-019-47363-6)
Supplement: Supplementary file 5 — Supplementary File S4 [file 41598_2019_47363_MOESM5_ESM.xlsx]

## Sheet: GENE_SET
Negative correlation of ZEB1 and other genes
gene	r	p	gene_id	gene_type
MLPH	-0.451750876914259	5.14924888704175e-25	ENSG00000115648	protein_coding
SLC3A2	-0.437420226375351	2.1854720097356e-23	ENSG00000168003	protein_coding
CLCN7	-0.433141011519163	6.46858751772485e-23	ENSG00000103249	protein_coding
GPR143	-0.429626158167988	1.55923547655076e-22	ENSG00000101850	protein_coding
MLANA	-0.419248240784623	1.9739027420019e-21	ENSG00000120215	protein_coding
PPP1R37	-0.417982067252166	2.67441699433541e-21	ENSG00000104866	protein_coding
TRIM63	-0.414969598713901	5.48039476900989e-21	ENSG00000158022	protein_coding
SLC7A5	-0.411176191964264	1.33879218719902e-20	ENSG00000103257	protein_coding
VAT1	-0.40795386009041	2.83369569771084e-20	ENSG00000108828	protein_coding
RENBP	-0.402914833650295	9.00624073655088e-20	ENSG00000102032	protein_coding
CABLES1	-0.39826564200847	2.57248798228515e-19	ENSG00000134508	protein_coding
PMEL	-0.39741822387841	3.10930547584675e-19	ENSG00000185664	protein_coding
CNPPD1	-0.396799928210498	3.56918783096495e-19	ENSG00000115649	protein_coding
TEX264	-0.395897665960726	4.36277805780227e-19	ENSG00000164081	protein_coding
TNFRSF14	-0.394215587870165	6.33293298095418e-19	ENSG00000157873	protein_coding
CC2D1B	-0.392384479855994	9.47840337021798e-19	ENSG00000154222	protein_coding
PEPD	-0.388506134208435	2.20838130855203e-18	ENSG00000124299	protein_coding
LAGE3	-0.384589621533429	5.12997730784721e-18	ENSG00000196976	protein_coding
TFAP2A	-0.383882607859796	5.96583821590221e-18	ENSG00000137203	protein_coding
SWSAP1	-0.383727191558416	6.16681220857711e-18	ENSG00000173928	protein_coding
PIK3CD-AS2	-0.383534312327506	6.42551304439691e-18	NA	NA
ATG4D	-0.382468157075524	8.06020089726445e-18	ENSG00000130734	protein_coding
SLC25A39	-0.381331141264384	1.02548553635495e-17	ENSG00000013306	protein_coding
SLC6A8	-0.381050600163377	1.08810564373372e-17	ENSG00000130821	protein_coding
CLN6	-0.380955276207622	1.1102275895825e-17	ENSG00000128973	protein_coding
POLR2L	-0.379565208770419	1.48782514550394e-17	ENSG00000177700	protein_coding
MBP	-0.37844225094363	1.88285579902805e-17	ENSG00000197971	protein_coding
HMOX2	-0.377896716371232	2.11035137758665e-17	ENSG00000103415	protein_coding
TMEM147	-0.377741018537497	2.18009757272082e-17	ENSG00000105677	protein_coding
ATP6V0C	-0.37561044996732	3.39584820501738e-17	ENSG00000185883	protein_coding
VEGFB	-0.375178449778639	3.71365730293991e-17	ENSG00000173511	protein_coding
TBC1D16	-0.374398956735389	4.36276225222841e-17	ENSG00000167291	protein_coding
MGST3	-0.374389076056701	4.37166755523028e-17	ENSG00000143198	protein_coding
UQCRC1	-0.373408116083239	5.35078372034982e-17	ENSG00000010256	protein_coding
RAB32	-0.370190912222976	1.03319980804633e-16	ENSG00000118508	protein_coding
PQLC2	-0.368023527439923	1.60289840258668e-16	ENSG00000040487	protein_coding
TRAPPC6A	-0.367978314952797	1.61759278699796e-16	ENSG00000007255	protein_coding
NUDT14	-0.367897189355665	1.64429178645425e-16	ENSG00000183828	protein_coding
TMEM53	-0.367285090404532	1.86018948918938e-16	ENSG00000126106	protein_coding
HS1BP3	-0.366793464863902	2.05355985479831e-16	ENSG00000118960	protein_coding
ORAI3	-0.365009199969643	2.93608580156409e-16	ENSG00000175938	protein_coding
PPM1H	-0.364697007884994	3.12489401121309e-16	ENSG00000111110	protein_coding
POLR2E	-0.364517565049249	3.23876406636813e-16	ENSG00000099817	protein_coding
ATP6V1F	-0.364127311028888	3.50066776263328e-16	ENSG00000128524	protein_coding
USF2	-0.363292563659369	4.13269116312009e-16	ENSG00000105698	protein_coding
BRI3	-0.363235855258687	4.17947936077923e-16	ENSG00000164713	protein_coding
DERA	-0.363130165649419	4.26807302379521e-16	ENSG00000023697	protein_coding
RP11-259K5.2	-0.361342269255976	6.07888950828744e-16	ENSG00000270194	antisense
PCYT2	-0.360447144749429	7.25036486233182e-16	ENSG00000185813	protein_coding
PSEN2	-0.360163472267776	7.66592217488045e-16	ENSG00000143801	protein_coding
CDK2	-0.360004656563664	7.90869661225728e-16	ENSG00000123374	protein_coding
TTYH2	-0.359696805061776	8.40099180074746e-16	ENSG00000141540	protein_coding
TSPAN4	-0.359583647843694	8.58940735774576e-16	ENSG00000214063	protein_coding
NDUFB10	-0.356301631592354	1.62810722258597e-15	ENSG00000140990	protein_coding
MYO1D	-0.354325359862127	2.38432604206739e-15	ENSG00000176658	protein_coding
IDH3G	-0.35286829243092	3.1534034832099e-15	ENSG00000067829	protein_coding
MITF	-0.352823574969191	3.18050310332714e-15	ENSG00000187098	protein_coding
CISD3	-0.352176440781811	3.59923683598384e-15	ENSG00000277972	protein_coding
MAP3K11	-0.352122071967943	3.63678497227287e-15	ENSG00000173327	protein_coding
COMMD4	-0.351995393008389	3.7257695491245e-15	ENSG00000140365	protein_coding
CUTA	-0.351732984788639	3.91694724894539e-15	ENSG00000112514	protein_coding
MFSD5	-0.351608402232152	4.01105042536221e-15	ENSG00000182544	protein_coding
TACO1	-0.351550613488875	4.05545085861887e-15	ENSG00000136463	protein_coding
GALK1	-0.3509994953062	4.503864663335e-15	ENSG00000108479	protein_coding
CD63	-0.350535025345418	4.91927774885231e-15	ENSG00000135404	protein_coding
PEX10	-0.350205837777246	5.23623376357798e-15	ENSG00000157911	protein_coding
CHCHD6	-0.350135050051192	5.30696469081457e-15	ENSG00000159685	protein_coding
TPRN	-0.349072225436836	6.48873940096823e-15	ENSG00000176058	protein_coding
MIEN1	-0.348676660401544	6.99153847826019e-15	ENSG00000141741	protein_coding
SMPD2	-0.348350738739986	7.43437168432058e-15	ENSG00000135587	protein_coding
RABIF	-0.34790135592699	8.09036783123854e-15	ENSG00000183155	protein_coding
FLYWCH1	-0.347713004872265	8.38190967942066e-15	ENSG00000059122	protein_coding
NDUFS7	-0.346251691010565	1.10223946199663e-14	ENSG00000115286	protein_coding
HECTD3	-0.346186216912978	1.11580988084472e-14	ENSG00000126107	protein_coding
CYP27A1	-0.346006708764582	1.15386157279291e-14	ENSG00000135929	protein_coding
GLMP	-0.34544575487031	1.28116079151412e-14	ENSG00000198715	protein_coding
DUS1L	-0.3447337988922	1.46270496406639e-14	ENSG00000169718	protein_coding
AGPAT2	-0.344665819025312	1.48130473603612e-14	ENSG00000169692	protein_coding
SIRPA	-0.342999772461436	2.01705777756288e-14	ENSG00000198053	protein_coding
THAP8	-0.342603470061879	2.17016377770601e-14	ENSG00000161277	protein_coding
MFSD12	-0.34247576099142	2.22188789291988e-14	ENSG00000161091	protein_coding
GIPC1	-0.342251599666632	2.31561493189723e-14	ENSG00000123159	protein_coding
FAM69B	-0.341999199026214	2.42579328979111e-14	ENSG00000165716	protein_coding
NMRAL1	-0.341807617403414	2.51283855449191e-14	ENSG00000153406	protein_coding
ANKRD39	-0.34099178791657	2.91907860094559e-14	ENSG00000213337	protein_coding
IRF4	-0.340544671997879	3.16834520456827e-14	ENSG00000137265	protein_coding
COX6B1	-0.340385134702284	3.26224406611904e-14	ENSG00000126267	protein_coding
SLC45A2	-0.340155237344736	3.40236985652871e-14	ENSG00000164175	protein_coding
GPATCH3	-0.339128804251826	4.10341772749688e-14	ENSG00000198746	protein_coding
IPO13	-0.338097660949556	4.94971248733022e-14	ENSG00000117408	protein_coding
CYB5R1	-0.33809083594248	4.95584784988877e-14	ENSG00000159348	protein_coding
CBX4	-0.337456026292906	5.56031936207265e-14	ENSG00000141582	protein_coding
COX5A	-0.336937538763171	6.10713747816094e-14	ENSG00000178741	protein_coding
PTPN23	-0.336705906356174	6.36813856684409e-14	ENSG00000076201	protein_coding
COX5B	-0.336620929678327	6.46660434373556e-14	ENSG00000135940	protein_coding
CPTP	-0.336581843017836	6.51239503336945e-14	ENSG00000224051	protein_coding
MRPL12	-0.336175996767874	7.00702978896921e-14	ENSG00000262814	protein_coding
NDUFB7	-0.336135875761748	7.05788252388632e-14	ENSG00000099795	protein_coding
PIK3CD	-0.335900100922622	7.36411231860077e-14	ENSG00000171608	protein_coding
MRPL2	-0.335897756870123	7.36722125340768e-14	ENSG00000112651	protein_coding
COX6A1	-0.335759618605224	7.55272398987627e-14	ENSG00000111775	protein_coding
ASPSCR1	-0.335321070294328	8.17248699603093e-14	ENSG00000169696	protein_coding
NAPA	-0.33530677878354	8.19350055469128e-14	ENSG00000105402	protein_coding
TYR	-0.335241139265662	8.29069569421696e-14	ENSG00000077498	protein_coding
BBC3	-0.335236147713516	8.29813293759654e-14	ENSG00000105327	protein_coding
PQBP1	-0.335171679430886	8.39477789574535e-14	ENSG00000102103	protein_coding
KCNAB2	-0.334760987057372	9.03685789417711e-14	ENSG00000069424	protein_coding
ZNF703	-0.334758849267701	9.04032287315486e-14	ENSG00000183779	protein_coding
TSPAN10	-0.33445281277963	9.55002138734427e-14	ENSG00000182612	protein_coding
PNKD	-0.33440328202001	9.63511908992486e-14	ENSG00000127838	protein_coding
ADCK1	-0.333125299688475	1.21066763808358e-13	ENSG00000063761	protein_coding
DDX28	-0.333018359220298	1.23396346281358e-13	ENSG00000182810	protein_coding
ITPK1	-0.332859702958924	1.26933603948258e-13	ENSG00000100605	protein_coding
FAH	-0.332529384878838	1.34619701646851e-13	ENSG00000103876	protein_coding
FAM213B	-0.332512542638259	1.35023581842601e-13	ENSG00000157870	protein_coding
BCAP31	-0.33222319324347	1.42150475138284e-13	ENSG00000185825	protein_coding
NDUFB11	-0.331449555251202	1.63064666518895e-13	ENSG00000147123	protein_coding
QPRT	-0.331382590139573	1.65010602103375e-13	ENSG00000103485	protein_coding
C6orf136	-0.331269000161436	1.68363539726183e-13	ENSG00000204564	protein_coding
VPS18	-0.330886631101053	1.80147976787997e-13	ENSG00000104142	protein_coding
PRICKLE3	-0.330857116017286	1.81090483681202e-13	ENSG00000012211	protein_coding
ILVBL	-0.330501328795446	1.92838876924922e-13	ENSG00000105135	protein_coding
RANBP10	-0.329722601635835	2.21218346900999e-13	ENSG00000141084	protein_coding
WIPI1	-0.32969289094258	2.22378451809384e-13	ENSG00000070540	protein_coding
ATP6V0A1	-0.329480492233202	2.30847220816386e-13	ENSG00000033627	protein_coding
C6orf1	-0.329188055363502	2.43025931826029e-13	ENSG00000186577	protein_coding
BAIAP2	-0.328576335626864	2.70570802940082e-13	ENSG00000175866	protein_coding
SNCA	-0.328088528202577	2.94706081975991e-13	ENSG00000145335	protein_coding
NAXE	-0.327878968052946	3.05710407401292e-13	ENSG00000163382	protein_coding
UCK1	-0.327742396414164	3.13097445938425e-13	ENSG00000130717	protein_coding
HOMEZ	-0.32768386476378	3.1631660487493e-13	ENSG00000215271	protein_coding
ORMDL2	-0.327151928862153	3.47097399992261e-13	ENSG00000123353	protein_coding
NCKAP5L	-0.326982425169654	3.57508133926991e-13	ENSG00000167566	protein_coding
HAGHL	-0.326950769630288	3.59485974461257e-13	ENSG00000103253	protein_coding
BLVRB	-0.326684372934161	3.76560358600512e-13	ENSG00000090013	protein_coding
TKT	-0.326562866026081	3.84609421660385e-13	ENSG00000163931	protein_coding
GMPR	-0.326537535670649	3.86308488126285e-13	ENSG00000137198	protein_coding
UQCR10	-0.325825214877226	4.37214521381221e-13	ENSG00000184076	protein_coding
TIMM50	-0.325514487669857	4.61425558342419e-13	ENSG00000105197	protein_coding
MECR	-0.324183679884452	5.80829139442375e-13	ENSG00000116353	protein_coding
QPCTL	-0.324029950312037	5.96433784263764e-13	ENSG00000011478	protein_coding
FGD1	-0.323835996494452	6.16707755622436e-13	ENSG00000102302	protein_coding
ACADS	-0.323523349286167	6.50816747948155e-13	ENSG00000122971	protein_coding
ATP6V0B	-0.323181305008493	6.90248318290002e-13	ENSG00000117410	protein_coding
PIR	-0.323078467735017	7.02554078010485e-13	ENSG00000087842	protein_coding
SPSB1	-0.323077688432316	7.02648145904105e-13	ENSG00000171621	protein_coding
MRPL37	-0.322883009087061	7.26537667671909e-13	ENSG00000116221	protein_coding
ZNF672	-0.322780735263499	7.39404475355013e-13	ENSG00000171161	protein_coding
NARFL	-0.322645820800935	7.56719239190722e-13	ENSG00000103245	protein_coding
ATP6AP1	-0.322638902547933	7.5761773243059e-13	ENSG00000071553	protein_coding
KIAA0930	-0.322530134918424	7.7188166417252e-13	ENSG00000100364	protein_coding
H2AFZ	-0.321091904319437	9.87092995402185e-13	ENSG00000164032	protein_coding
PEBP1	-0.320764946735901	1.04366116078073e-12	ENSG00000089220	protein_coding
ATP5G2	-0.320624588211565	1.06890687294256e-12	ENSG00000135390	protein_coding
UNC45A	-0.320596969309565	1.07394444119789e-12	ENSG00000140553	protein_coding
PRMT7	-0.319650163339816	1.26140713762236e-12	ENSG00000132600	protein_coding
WDR81	-0.319495475182754	1.29493441057548e-12	ENSG00000167716	protein_coding
RUNX3	-0.319446341298647	1.3057649779921e-12	ENSG00000020633	protein_coding
FAM134A	-0.319408327554255	1.31420507633065e-12	ENSG00000144567	protein_coding
ABCD1	-0.319275216249334	1.34418209744998e-12	ENSG00000101986	protein_coding
TRAPPC2L	-0.31886142456365	1.44170329976208e-12	ENSG00000167515	protein_coding
AIFM1	-0.318461694872496	1.54246559649284e-12	ENSG00000156709	protein_coding
PARS2	-0.318353598001383	1.57087684139816e-12	ENSG00000162396	protein_coding
HMG20B	-0.318224650034923	1.60543823991818e-12	ENSG00000064961	protein_coding
ABHD14B	-0.31811435367969	1.63558967774698e-12	ENSG00000114779	protein_coding
AMDHD2	-0.318003437449831	1.6664687780768e-12	ENSG00000162066	protein_coding
NDUFAF3	-0.317862663699359	1.70648212349978e-12	ENSG00000178057	protein_coding
ERI3	-0.317586200345223	1.78781658162724e-12	ENSG00000117419	protein_coding
ATG2A	-0.317215152268117	1.90295954836309e-12	ENSG00000110046	protein_coding
RABGGTA	-0.316429419487321	2.17123424916956e-12	ENSG00000100949	protein_coding
ATP6V1B2	-0.316227078736468	2.24610147943477e-12	ENSG00000147416	protein_coding
SMIM4	-0.315730863920266	2.44055015245699e-12	ENSG00000168273	protein_coding
SSNA1	-0.315307100406299	2.61955966528485e-12	ENSG00000176101	protein_coding
RBM42	-0.315117403441887	2.70379301599451e-12	ENSG00000126254	protein_coding
NDUFB4	-0.315074139691849	2.72337155810268e-12	ENSG00000065518	protein_coding
CHMP6	-0.314975758136645	2.76841037797412e-12	ENSG00000176108	protein_coding
TFAP2A-AS1	-0.314930950786508	2.78916360726359e-12	NA	NA
CD81	-0.314351746997	3.07151366241671e-12	ENSG00000110651	protein_coding
KAZN	-0.314062093006132	3.22300759982479e-12	ENSG00000189337	protein_coding
HIGD2A	-0.313313262060989	3.64931128935602e-12	ENSG00000146066	protein_coding
PPT2	-0.31325003955571	3.6877275982251e-12	ENSG00000221988	protein_coding
ATP5G1	-0.313085742787565	3.78941785991516e-12	ENSG00000159199	protein_coding
CSTB	-0.3126700339295	4.05911366096265e-12	ENSG00000160213	protein_coding
ARSG	-0.312469656487722	4.19572340171344e-12	ENSG00000141337	protein_coding
SEMA6A	-0.312297544607206	4.31664149617957e-12	ENSG00000092421	protein_coding
TMEM219	-0.312002103123406	4.53219177010963e-12	ENSG00000149932	protein_coding
ALG3	-0.31145038340739	4.96323222372462e-12	ENSG00000214160	protein_coding
TPRA1	-0.311430986186767	4.97909368370648e-12	ENSG00000163870	protein_coding
AKR7A2	-0.311379927015616	5.02108284422551e-12	ENSG00000053371	protein_coding
GYPC	-0.311349526247684	5.04624741658033e-12	ENSG00000136732	protein_coding
ALKBH7	-0.310847658458657	5.47992751568666e-12	ENSG00000125652	protein_coding
LZTS1	-0.310823930724685	5.50130869039428e-12	ENSG00000061337	protein_coding
RETSAT	-0.310799524366261	5.52338640614927e-12	ENSG00000042445	protein_coding
BLOC1S3	-0.310625005153602	5.68379664137068e-12	ENSG00000189114	protein_coding
PLEKHG3	-0.310268678185129	6.02557575846948e-12	ENSG00000126822	protein_coding
G6PC3	-0.309878040001753	6.42334582168095e-12	ENSG00000141349	protein_coding
TCEB2	-0.309842795944121	6.46046967041789e-12	NA	NA
ITPKB	-0.309722759232344	6.5884880236868e-12	ENSG00000143772	protein_coding
RPP25	-0.308777464547425	7.68704054733929e-12	ENSG00000178718	protein_coding
FN3K	-0.308713199703534	7.76789932741382e-12	ENSG00000167363	protein_coding
MGRN1	-0.308451133728061	8.10632169375884e-12	ENSG00000102858	protein_coding
FAM83H	-0.308291378353916	8.31964410898258e-12	ENSG00000180921	protein_coding
TYSND1	-0.308107416706245	8.57208547628113e-12	ENSG00000156521	protein_coding
ANKRD9	-0.308048121619907	8.65503599783848e-12	ENSG00000156381	protein_coding
MICAL1	-0.308046763995289	8.6569443896245e-12	ENSG00000135596	protein_coding
RABL6	-0.307598476954331	9.31009269777014e-12	ENSG00000196642	protein_coding
TMEM201	-0.307418793251831	9.58518863703049e-12	ENSG00000188807	protein_coding
SPR	-0.307004216641087	1.02505424951494e-11	ENSG00000116096	protein_coding
CTDP1	-0.306497133975626	1.11258741037417e-11	ENSG00000060069	protein_coding
RASSF3	-0.306399685951194	1.13022583001039e-11	ENSG00000153179	protein_coding
MCRIP2	-0.306374534147876	1.13482254084746e-11	NA	NA
ALDOA	-0.306245678064457	1.15865992621119e-11	ENSG00000149925	protein_coding
MRPS34	-0.306180585167737	1.17088677767327e-11	ENSG00000074071	protein_coding
VAC14	-0.305895628206246	1.22591160452031e-11	ENSG00000103043	protein_coding
OCEL1	-0.305811226329663	1.24268862945513e-11	ENSG00000099330	protein_coding
PAK4	-0.305340903215497	1.34036335832854e-11	ENSG00000130669	protein_coding
RITA1	-0.305277902294023	1.35400348226242e-11	ENSG00000139405	protein_coding
CCDC51	-0.304559253985652	1.51951190262557e-11	ENSG00000164051	protein_coding
FTH1	-0.304327940344255	1.57686933064774e-11	ENSG00000167996	protein_coding
NDUFA3	-0.304268512715019	1.59194318215016e-11	ENSG00000170906	protein_coding
MAD1L1	-0.304189188473175	1.61228317305527e-11	ENSG00000002822	protein_coding
CLUH	-0.304145980524609	1.62346886802776e-11	ENSG00000132361	protein_coding
MRPS12	-0.304013999999805	1.65810717588268e-11	ENSG00000128626	protein_coding
AURKAIP1	-0.303940098216462	1.67781667656133e-11	ENSG00000175756	protein_coding
CINP	-0.303782482760728	1.72061950132769e-11	ENSG00000100865	protein_coding
LRRC45	-0.30376034578746	1.72671584687133e-11	ENSG00000169683	protein_coding
HSPB1	-0.303705290688039	1.7419691457822e-11	ENSG00000106211	protein_coding
CDH3	-0.303642475805263	1.75953299123654e-11	ENSG00000062038	protein_coding
ADGRG1	-0.302766611793143	2.0232054650439e-11	ENSG00000205336	protein_coding
AK2	-0.302573840702286	2.08621797491008e-11	ENSG00000004455	protein_coding
COMTD1	-0.302045071090776	2.26905501451651e-11	ENSG00000165644	protein_coding
SLC25A23	-0.30202468463842	2.27640861149281e-11	ENSG00000125648	protein_coding
TSR3	-0.301374555369536	2.5235076823706e-11	ENSG00000007520	protein_coding
TXNL4A	-0.301143803292158	2.6173547608251e-11	ENSG00000141759	protein_coding
PEX14	-0.30112498008665	2.62515866698691e-11	ENSG00000142655	protein_coding
NDUFA8	-0.301042510818117	2.65961803847601e-11	ENSG00000119421	protein_coding
MIR635	-0.300901838909788	2.71941821974123e-11	ENSG00000207561	miRNA
MRPL24	-0.300307435613492	2.98691264767937e-11	ENSG00000143314	protein_coding
ATP5I	-0.300170699549305	3.05198676522026e-11	ENSG00000169020	protein_coding
ATP6V0D1	-0.300147509250889	3.06315959785159e-11	ENSG00000159720	protein_coding
SUV39H1	-0.300042079945977	3.11445938565233e-11	ENSG00000101945	protein_coding
LAMTOR4	-0.300009094896254	3.13068068890208e-11	ENSG00000188186	protein_coding
