# Supplementary material for: Whole transcriptome analysis reveals correlation of long noncoding RNA ZEB1-AS1 with invasive profile in melanoma
Source: Sci Rep. 2019 Aug 5;9:11350. doi: 10.1038/s41598-019-47363-6 (PMC6683136; doi:10.1038/s41598-019-47363-6)
Supplement: Supplementary file 6 — Supplementary File S5 [file 41598_2019_47363_MOESM6_ESM.xlsx]

## Sheet: Hoja1
Genes associated with invasive phenotype
Nº	Ensembl ID	Gene Symbol	Gene Name
1	ENSG00000148848	ADAM12	ADAM metallopeptidase domain 12
2	ENSG00000114019	AMOTL2	angiomotin like 2
3	ENSG00000167601	AXL	AXL receptor tyrosine kinase
4	ENSG00000023445	BIRC3	baculoviral IAP repeat-containing 3
5	ENSG00000140945	CDH13	cadherin 13, H-cadherin (heart)
6	ENSG00000058091	CDK14	cyclin-dependent kinase 14
7	ENSG00000197467	COL13A1	collagen, type XIII, alpha 1
8	ENSG00000150938	CRIM1	cysteine rich transmembrane BMP regulator 1 (chordin-like)
9	ENSG00000103196	CRISPLD2	cysteine-rich secretory protein LCCL domain containing 2
10	ENSG00000142871	CYR61	cysteine-rich, angiogenic inducer, 61
11	ENSG00000188641	DPYD	dihydropyrimidine dehydrogenase
12	ENSG00000115380	EFEMP1	EGF-containing fibulin-like extracellular matrix protein 1
13	ENSG00000146648	EGFR	epidermal growth factor receptor
14	ENSG00000164251	F2RL1	coagulation factor II (thrombin) receptor-like 1
15	ENSG00000138685	FGF2	fibroblast growth factor 2 (basic)
16	ENSG00000136068	FLNB	filamin B, beta
17	ENSG00000251493	FOXD1	forkhead box D1
18	ENSG00000134363	FST	Follistatin
19	ENSG00000180340	FZD2	frizzled homolog 2 (Drosophila)
20	ENSG00000173706	HEG1	HEG homolog 1 (zebrafish)
21	ENSG00000153976	HS3ST3A1	heparan sulfate (glucosamine) 3-O-sulfotransferase 3A1
22	ENSG00000164171	ITGA2	integrin, alpha 2
23	ENSG00000005884	ITGA3	integrin, alpha 3
24	ENSG00000156113	KCNMA1	potassium large conductance calcium-activated channel M alpha 1
25	ENSG00000134013	LOXL2	lysyl oxidase-like 2
26	ENSG00000138119	MYOF	myoferlin
27	ENSG00000099250	NRP1	neuropilin 1
28	ENSG00000182667	NTM	neurotrimin
29	ENSG00000074590	NUAK1	NUAK family, SNF1-like kinase, 1
30	ENSG00000145623	OSMR	oncostatin M receptor
31	ENSG00000145431	PDGFC	platelet derived growth factor C
32	ENSG00000128567	PODXL	podocalyxin-like
33	ENSG00000196754	S100A2	S100 calcium binding protein A2
34	ENSG00000197208	SLC22A4	solute carrier family 22, member 4
35	ENSG00000145147	SLIT2	slit homolog 2
36	ENSG00000078269	SYNJ2	synaptojanin 2
37	ENSG00000196628	TCF4	transcription factor 4
38	ENSG00000137801	THBS1	thrombospondin 1
39	ENSG00000106829	TLE4	transducin-like enhancer of split 4
40	ENSG00000164761	TNFRSF11B	tumor necrosis factor receptor superfamily, member 11b
41	ENSG00000146242	TPBG	trophoblast glycoprotein
42	ENSG00000140416	TPM1	tropomyosin 1 (alpha)
43	ENSG00000065308	TRAM2	translocation associated membrane protein 2
44	ENSG00000114251	WNT5A	wingless-type MMTV integration site family, member 5A
45	ENSG00000148516	ZEB1	zinc finger E-box binding homeobox 1
