# Supplementary material for: Whole transcriptome analysis reveals correlation of long noncoding RNA ZEB1-AS1 with invasive profile in melanoma
Source: Sci Rep. 2019 Aug 5;9:11350. doi: 10.1038/s41598-019-47363-6 (PMC6683136; doi:10.1038/s41598-019-47363-6)
Supplement: Supplementary file 7 — Supplementary File S6 [file 41598_2019_47363_MOESM7_ESM.xlsx]

## Sheet: Hoja1
Genes associated with proliferative phenotype
Nº	Ensembl ID	Gene Symbol	Gene Name
1	ENSG00000102575	ACP5	acid phosphatase 5, tartrate resistant
2	ENSG00000078295	ADCY2	adenylate cyclase 2 (brain)
3	ENSG00000130203	APOE	apolipoprotein E
4	ENSG00000104763	ASAH1	N-acylsphingosine amidohydrolase (acid ceramidase) 1
5	ENSG00000101197	BIRC7	baculoviral IAP repeat-containing 7
6	ENSG00000154642	C21orf91	chromosome 21 open reading frame 91
7	ENSG00000092529	CAPN3	calpain 3, (p94)
8	ENSG00000039068	CDH1	cadherin 1, type 1, E-cadherin (epithelial)
9	ENSG00000123374	CDK2	cyclin-dependent kinase 2
10	ENSG00000176749	CDK5R1	cyclin-dependent kinase 5, regulatory subunit 1 (p35)
11	ENSG00000079385	CEACAM1	carcinoembryonic antigen-related cell adhesion molecule 1
12	ENSG00000196730	DAPK1	death-associated protein kinase 1
13	ENSG00000080166	DCT	dopachrome tautomerase
14	ENSG00000185442	FAM174B	family with sequence similarity 174, member B
15	ENSG00000115339	GALNT3	UDP-N-acetyl- -D-galactosamine:polypeptide N-acetylgalactosaminyltransferase 3
16	ENSG00000111670	GNPTAB	N-acetylglucosamine-1-phosphate transferase, alpha and beta subunits
17	ENSG00000046653	GPM6B	glycoprotein M6B
18	ENSG00000101850	GPR143	G protein-coupled receptor 143
19	ENSG00000167191	GPRC5B	G protein-coupled receptor, family C, group 5, member B
20	ENSG00000056998	GYG2	glycogenin 2
21	ENSG00000100099	HPS4	Hermansky-Pudlak syndrome 4
22	ENSG00000109452	INPP4B	inositol polyphosphate-4-phosphatase, type II, 105kDa
23	ENSG00000137265	IRF4	interferon regulatory factor 4
24	ENSG00000116679	IVNS1ABP	influenza virus NS1A binding protein
25	ENSG00000189337	KAZ	kazrin
26	ENSG00000197971	MBP	myelin basic protein
27	ENSG00000135596	MICAL1	microtubule associated monoxygenase, calponin and LIM domain containing 1
28	ENSG00000187098	MITF	microphthalmia-associated transcription factor
29	ENSG00000120215	MLANA	melan-A
30	ENSG00000176658	MYO1D	myosin ID
31	ENSG00000119508	NR4A3	nuclear receptor subfamily 4, group A, member 3
32	ENSG00000104044	OCA2	oculocutaneous albinism II
33	ENSG00000112137	PHACTR1	phosphatase and actin regulator 1
34	ENSG00000087842	PIR	pirin (iron-binding nuclear protein)
35	ENSG00000136040	PLXNC1	plexin C1
36	ENSG00000185664	PMEL	Premelanosome protein
37	ENSG00000069974	RAB27A	RAB27A, member RAS oncogene family
38	ENSG00000123892	RAB38	RAB38, member RAS oncogene family
39	ENSG00000147509	RGS20	regulator of G-protein signaling 20
40	ENSG00000119729	RHOQ	ras homolog gene family, member Q
41	ENSG00000025039	RRAGD	Ras-related GTP binding D
42	ENSG00000092421	SEMA6A	sema domain, transmembrane domain, and cytoplasmic domain, 6A
43	ENSG00000198053	SIRPA	signal-regulatory protein alpha
44	ENSG00000164175	SLC45A2	solute carrier family 45, member 2
45	ENSG00000064225	ST3GAL6	ST3 beta-galactoside alpha-2,3-sialyltransferase 6
46	ENSG00000079950	STX7	syntaxin 7
47	ENSG00000157873	TNFRSF14	tumor necrosis factor receptor superfamily, member 14
48	ENSG00000134160	TRPM1	transient receptor potential cation channel, subfamily M, member 1
49	ENSG00000077498	TYR	tyrosinase
50	ENSG00000107165	TYRP1	tyrosinase-related protein 1
51	ENSG00000105875	WDR91	WD repeat domain 91
52	ENSG00000039319	ZFYVE16	zinc finger, FYVE domain containing 16
