# Supplementary material for: Whole transcriptome analysis reveals correlation of long noncoding RNA ZEB1-AS1 with invasive profile in melanoma
Source: Sci Rep. 2019 Aug 5;9:11350. doi: 10.1038/s41598-019-47363-6 (PMC6683136; doi:10.1038/s41598-019-47363-6)
Supplement: Supplementary file 8 — Supplementary File S7 [file 41598_2019_47363_MOESM8_ESM.xlsx]

## Sheet: Sheet1
Pearson's correlation of ZEB1-AS1 and ZEB1 in normal tissues
Tissue	r	p
Fallopian Tube *	−0,51	0.38
Uterus	−0,02	0.86
Cervix - Ectocervix *	0.99	0.00032
Stomach	0.84	0
Pancreas	0.81	0
Kidney - Cortex	0.8	3,5E−07
Minor Salivary Gland	0.8	2,1E−13
Colon - Transverse	0.78	0
Vagina	0.77	0
Brain - Amygdala	0.72	1,9E−12
Brain - Caudate (basal ganglia)	0.71	0
Brain - Hypothalamus	0.68	2,5E−12
Brain - Nucleus accumbens (basal ganglia)	0.67	5,3E−15
Spleen	0.67	3,4E−14
Liver	0.66	4,7E−15
Brain - Hippocampus	0.65	1,6E−11
Brain - Putamen (basal ganglia)	0.65	6,9E−11
Adipose_Visceral	0.64	4E−28
Skin - Sun Exposed (Lower leg)	0.63	0
Esophagus - Mucosa	0.62	0
Skin - Not Sun Exposed (Suprapubic)	0.6	0
Cervix - Endocervix *	0.59	0.41
Adipose_Subcutaneous	0.58	6,8E−35
Small Intestine - Terminal Ileum	0.58	1,9E−09
Prostate	0.57	5,2E−10
Testis	0.56	5,6E−15
Lung	0.55	0
Brain - Cerebellar Hemisphere	0.54	1,6E−08
Heart - Left Ventricle	0.54	0
Adrenal Gland	0.53	1,4E−10
Brain - Anterior cingulate cortex (BA24)	0.53	2,1E−07
Cells - Transformed fibroblasts	0.53	0
Pituitary	0.53	3,5E−09
Brain - Substantia nigra	0.49	9,1e−05
Artery - Aorta	0.47	1,1E−12
Breast - Mammary Tissue	0.46	7,5E−11
Heart - Atrial Appendage	0.46	1,6E−10
Brain - Frontal Cortex (BA9)	0.43	0.00011
Artery - Coronary	0.42	2,8E−06
Colon - Sigmoid	0.42	2,3E−07
Nerve - Tibial	0.42	4,8E−13
Brain - Spinal cord (cervical c-1)	0.41	0.0011
Thyroid	0.37	1,7E−10
Brain - Cerebellum	0.36	6,5E−05
Bladder	0.35	0.36
Whole Blood	0.35	6,5E−11
Brain - Cortex	0.27	0.0046
Artery - Tibial	0.23	1E−04
Muscle - Skeletal	0.22	1,2E−05
Cells - EBV-transformed lymphocytes	0.21	0.033
Esophagus - Gastroesophageal Junction	0.19	0.024
Cells - Leukemia cell line (CML)	0.18	0.13
Esophagus - Muscularis	0.18	0.0053
Ovary	0.18	0.09
* low number of samples avaliable at GTEx database
