# Supplementary material for: Whole transcriptome analysis reveals correlation of long noncoding RNA ZEB1-AS1 with invasive profile in melanoma
Source: Sci Rep. 2019 Aug 5;9:11350. doi: 10.1038/s41598-019-47363-6 (PMC6683136; doi:10.1038/s41598-019-47363-6)
Supplement: Supplementary file 9 — Supplementary File S8 [file 41598_2019_47363_MOESM9_ESM.xlsx]

## Sheet: Sheet1
Pearson's correlation of ZEB1-AS1 and ZEB1 in TCGA tumours
TCGA Abbreviation	Tumour name	r	p
TGCT	Thyroid carcinoma	0.85	0
DLBC	Lymphoid Neoplasm Diffuse Large B-cell Lymphoma	0.76	7.7e-10
THYM	Uterine Corpus Endometrial Carcinoma	0.74	0
UVM	Skin Cancer Melanoma	0.71	2.1e-13
UCS	Uveal Melanoma	0.64	7e-08
GBM	Glioblastoma multiforme	0.62	0
LGG	Brain Lower Grade Glioma	0.6	0
SKCM	Stomach adenocarcinoma	0.59	0
PCPG	Pheochromocytoma and Paraganglioma	0.58	0
LIHC	Liver hepatocellular carcinoma	0.57	0
SARC	Sarcoma	0.53	0
CESC	Cervical squamous cell carcinoma and endocervical adenocarcinoma	0.51	0
READ	Rectum adenocarcinoma	0.5	4.3e-07
MESO	Mesothelioma	0.49	1.4e-06
KICH	Kidney Chromophobe	0.48	5.3e-05
KIRC	Kidney renal clear cell carcinoma	0.48	0
THCA	Thymoma	0.45	0
KIRP	Kidney renal papillary cell carcinoma	0.42	2.4e-10
STAD	Testicular Germ Cell Tumors	0.4	0
LUSC	Lung squamous cell carcinoma	0.39	0
OV	Ovarian serous cystadenocarcinoma	0.39	0
UCEC	Uterine Carcinosarcoma	0.39	9.9e-08
CHOL	Cholangiocarcinoma	0.36	0.031
COAD	Colon adenocarcinoma	0.36	5.5e-10
ACC	Adrenocortical carcinoma	0.35	0.0016
HNSC	Head and Neck squamous cell carcinoma	0.34	8.9e-10
BLCA	Bladder Urothelial Carcinoma	0.32	5.5e-11
PAAD	Pancreatic adenocarcinoma	0.28	0.00017
ESCA	Esophageal carcinoma	0.27	0.00017
LUAD	Lung adenocarcinoma	0.23	5e-10
BRCA	Breast invasive carcinoma	0.22	1.2e-13
PRAD	Prostate adenocarcinoma	0.21	3.9e-06
